# Supplementary material for: rac-(S,S)-Bis(1-ferrocenylbut-3-en­yl) ether
Source: Acta Crystallogr Sect E Struct Rep Online. 2012 Dec 8;69(Pt 1):m16. doi: 10.1107/S1600536812048064 (PMC3588228; doi:10.1107/S1600536812048064)
Supplement: Supplementary file 1 [file e-69-00m16-sup1.cif]

##############################################################################
#                                                                            #
# This CIF contains the data in a paper accepted for publication in          #
# Acta Crystallographica Section E. It conforms to the requirements of       #
# Notes for Authors for Acta Crystallographica Section E, and has been       #
# peer reviewed under the auspices of the IUCr Commission on Journals.       #
#                                                                            #
# Full details of the Crystallographic Information File format               #
# are given in the paper "The Crystallographic Information File (CIF):       #
# a New Standard Archive File for Crystallography" by S. R. Hall, F. H.      #
# Allen and I. D. Brown [Acta Cryst. (1991), A47, 655-685].                  #
#                                                                            #
# The current version of the core CIF dictionary is obtainable from          #
# ftp://ftp.iucr.org/pub/cif_core.dic.                                       #
#                                                                            #
# Software is freely available for graphical display of the structure(s)     #
# in this CIF. For information consult the CIF software page                 #
# http://www.iucr.org/resources/cif/software.                                #
#                                                                            #
# This file may be used for bona fide research purposes within the           #
# scientific community so long as proper attribution is given to the journal # 
# article from which it was obtained.                                        #
#                                                                            #
##############################################################################
data_I
_audit_creation_method     SHELXL-97
_chemical_name_systematic
;
<i>rac</i>-(<i>S</i>,<i>S</i>)-Bis(1-ferrocenylbut-3-enyl) ether
;
_chemical_name_common     ?
_chemical_formula_moiety     'C28 H30 Fe2 O'
_chemical_formula_sum     'C28 H30 Fe2 O'
_chemical_formula_iupac     '[Fe2 (C5 H5)2 (C18 H20 O)]'
_chemical_formula_weight     494.22
_chemical_melting_point     ?
_symmetry_cell_setting     triclinic
_symmetry_space_group_name_H-M     'P -1'
_symmetry_space_group_name_hall     '-P 1'
loop_
    _symmetry_equiv_pos_as_xyz
    'x, y, z'
    '-x, -y, -z'
_cell_length_a     9.7865(15)
_cell_length_b     9.8274(15)
_cell_length_c     12.1816(19)
_cell_angle_alpha     99.405(2)
_cell_angle_beta     94.976(2)
_cell_angle_gamma     101.657(2)
_cell_volume     1123.3(3)
_cell_formula_units_Z     2
_cell_measurement_reflns_used     4332
_cell_measurement_theta_min     3.0000
_cell_measurement_theta_max     28.2925
_cell_measurement_temperature     150(2)
_exptl_crystal_description     block
_exptl_crystal_colour     yellow
_exptl_crystal_size_max     0.50
_exptl_crystal_size_mid     0.25
_exptl_crystal_size_min     0.25
_exptl_crystal_density_diffrn     1.461
_exptl_crystal_density_meas     ?
_exptl_crystal_density_method     'not measured'
_exptl_crystal_F_000     516
_exptl_absorpt_coefficient_mu     1.309
_exptl_absorpt_correction_type     multi-scan
_exptl_absorpt_process_details     '(SADABS; Bruker, 2007)'
_exptl_absorpt_correction_T_min     0.5605
_exptl_absorpt_correction_T_max     0.7355
_exptl_special_details     ?
_diffrn_ambient_temperature     150(2)
_diffrn_radiation_type     MoK\a
_diffrn_radiation_wavelength     0.71073
_diffrn_radiation_source     'fine-focus sealed tube'
_diffrn_radiation_monochromator     graphite
_diffrn_measurement_device_type     'Bruker APEXII CCD'
_diffrn_measurement_method     '\f and \w scans'
_diffrn_detector_area_resol_mean     ?
_diffrn_reflns_number     7657
_diffrn_reflns_av_R_equivalents     0.0142
_diffrn_reflns_av_sigmaI/netI     0.0272
_diffrn_reflns_theta_min     2.15
_diffrn_reflns_theta_max     28.18
_diffrn_reflns_theta_full     28.18
_diffrn_measured_fraction_theta_max     0.972
_diffrn_measured_fraction_theta_full     0.972
_diffrn_reflns_limit_h_min     -9
_diffrn_reflns_limit_h_max     12
_diffrn_reflns_limit_k_min     -13
_diffrn_reflns_limit_k_max     8
_diffrn_reflns_limit_l_min     -16
_diffrn_reflns_limit_l_max     15
_diffrn_standards_number     ?
_diffrn_standards_interval_count     ?
_diffrn_standards_interval_time     ?
_diffrn_standards_decay_%     ?
_refine_special_details     ?
_reflns_number_total     5352
_reflns_number_gt     4759
_reflns_threshold_expression     I>2\s(I)
_refine_ls_structure_factor_coef     Fsqd
_refine_ls_matrix_type     full
_refine_ls_R_factor_all     0.0315
_refine_ls_R_factor_gt     0.0271
_refine_ls_wR_factor_gt     0.0930
_refine_ls_wR_factor_ref     0.0998
_refine_ls_goodness_of_fit_ref     0.813
_refine_ls_restrained_S_all     0.813
_refine_ls_number_reflns     5352
_refine_ls_number_parameters     280
_refine_ls_number_restraints     0
_refine_ls_number_constraints     0
_refine_ls_hydrogen_treatment     constr
_refine_ls_weighting_scheme     calc
_refine_ls_weighting_details
                    'calc w=1/[\s^2^(Fo^2^)+(0.1P)^2^] where P=(Fo^2^+2Fc^2^)/3'
_atom_sites_solution_hydrogens     geom
_atom_sites_solution_primary     direct
_atom_sites_solution_secondary     difmap
_refine_ls_shift/su_max     0.001
_refine_ls_shift/su_mean     0.000
_refine_diff_density_max     0.362
_refine_diff_density_min     -0.367
_refine_ls_extinction_method     none
_refine_ls_extinction_coef     ?
loop_
    _atom_type_symbol
    _atom_type_description
    _atom_type_scat_dispersion_real
    _atom_type_scat_dispersion_imag
    _atom_type_scat_source
    'C' 'C' 0.0033 0.0016
                         'International Tables Vol C Tables 4.2.6.8 and 6.1.1.4'
    'H' 'H' 0.0000 0.0000
                         'International Tables Vol C Tables 4.2.6.8 and 6.1.1.4'
    'O' 'O' 0.0106 0.0060
                         'International Tables Vol C Tables 4.2.6.8 and 6.1.1.4'
    'Fe' 'Fe' 0.3463 0.8444
                         'International Tables Vol C Tables 4.2.6.8 and 6.1.1.4'
_computing_data_collection     'APEX2 (Bruker, 2007)'
_computing_cell_refinement     'SAINT (Bruker, 2007)'
_computing_data_reduction     'SAINT (Bruker, 2007)'
_computing_structure_solution     'SHELXS97 (Sheldrick, 2008)'
_computing_structure_refinement     'SHELXL97 (Sheldrick, 2008)'
_computing_molecular_graphics     'SHELXTL (Sheldrick, 2008)'
_computing_publication_material     'SHELXTL (Sheldrick, 2008)'
loop_
    _atom_site_type_symbol
    _atom_site_label
    _atom_site_fract_x
    _atom_site_fract_y
    _atom_site_fract_z
    _atom_site_U_iso_or_equiv
    _atom_site_adp_type
    _atom_site_calc_flag
    _atom_site_refinement_flags
    _atom_site_occupancy
    _atom_site_symmetry_multiplicity
    _atom_site_disorder_assembly
    _atom_site_disorder_group
    Fe Fe1 0.20476(2) 0.792940(19) 0.468598(15) 0.01300(8) Uani d . 1 1 . .
    Fe Fe2 -0.30704(2) 0.791879(19) -0.022770(16) 0.01411(8) Uani d . 1 1 . .
    O O1 -0.18694(10) 0.57498(10) 0.25064(7) 0.0148(2) Uani d . 1 1 . .
    C C1 0.04463(15) 0.70792(14) 0.33824(10) 0.0142(3) Uani d . 1 1 . .
    C C2 0.13856(16) 0.82818(16) 0.31344(12) 0.0169(3) Uani d . 1 1 . .
    H H2A 0.1124 0.9149 0.2978 0.020 Uiso calc R 1 1 . .
    C C3 0.27661(16) 0.80081(17) 0.31594(12) 0.0196(3) Uani d . 1 1 . .
    H H3A 0.3612 0.8648 0.3019 0.023 Uiso calc R 1 1 . .
    C C4 0.26917(17) 0.66318(18) 0.34216(13) 0.0202(3) Uani d . 1 1 . .
    H H4A 0.3479 0.6162 0.3497 0.024 Uiso calc R 1 1 . .
    C C5 0.12676(15) 0.60656(15) 0.35574(11) 0.0172(3) Uani d . 1 1 . .
    H H5A 0.0913 0.5141 0.3752 0.021 Uiso calc R 1 1 . .
    C C6 0.13881(17) 0.91467(17) 0.59802(13) 0.0207(3) Uani d . 1 1 . .
    H H6A 0.0536 0.9525 0.5942 0.025 Uiso calc R 1 1 . .
    C C7 0.27384(17) 0.98277(15) 0.57716(12) 0.0217(3) Uani d . 1 1 . .
    H H7A 0.2978 1.0758 0.5558 0.026 Uiso calc R 1 1 . .
    C C8 0.36802(16) 0.89279(16) 0.59166(12) 0.0204(3) Uani d . 1 1 . .
    H H8A 0.4681 0.9128 0.5822 0.024 Uiso calc R 1 1 . .
    C C9 0.29131(17) 0.76805(17) 0.62240(12) 0.0201(3) Uani d . 1 1 . .
    H H9A 0.3292 0.6871 0.6378 0.024 Uiso calc R 1 1 . .
    C C10 0.14978(15) 0.78253(15) 0.62714(11) 0.0184(3) Uani d . 1 1 . .
    H H10A 0.0730 0.7128 0.6460 0.022 Uiso calc R 1 1 . .
    C C11 -0.25795(15) 0.71814(15) 0.12099(11) 0.0158(3) Uani d . 1 1 . .
    C C12 -0.40690(15) 0.70386(16) 0.09872(11) 0.0184(3) Uani d . 1 1 . .
    H H12A -0.4777 0.6149 0.0860 0.022 Uiso calc R 1 1 . .
    C C13 -0.43463(17) 0.84011(18) 0.09606(12) 0.0236(3) Uani d . 1 1 . .
    H H13A -0.5275 0.8613 0.0819 0.028 Uiso calc R 1 1 . .
    C C14 -0.30363(19) 0.94001(17) 0.11764(13) 0.0241(3) Uani d . 1 1 . .
    H H14A -0.2905 1.0422 0.1209 0.029 Uiso calc R 1 1 . .
    C C15 -0.19508(16) 0.86556(15) 0.13278(11) 0.0194(3) Uani d . 1 1 . .
    H H15A -0.0941 0.9079 0.1481 0.023 Uiso calc R 1 1 . .
    C C16 -0.22515(19) 0.68955(18) -0.15448(13) 0.0215(3) Uani d . 1 1 . .
    H H16A -0.1663 0.6204 -0.1501 0.026 Uiso calc R 1 1 . .
    C C17 -0.37461(17) 0.65922(17) -0.17461(12) 0.0214(3) Uani d . 1 1 . .
    H H17A -0.4367 0.5651 -0.1864 0.026 Uiso calc R 1 1 . .
    C C18 -0.41885(18) 0.78905(18) -0.17327(12) 0.0231(3) Uani d . 1 1 . .
    H H18A -0.5162 0.7998 -0.1849 0.028 Uiso calc R 1 1 . .
    C C19 -0.29629(18) 0.89995(16) -0.15316(12) 0.0231(3) Uani d . 1 1 . .
    H H19A -0.2945 1.0009 -0.1478 0.028 Uiso calc R 1 1 . .
    C C20 -0.17646(17) 0.83925(17) -0.14101(12) 0.0228(3) Uani d . 1 1 . .
    H H20A -0.0781 0.8911 -0.1258 0.027 Uiso calc R 1 1 . .
    C C21 -0.11241(14) 0.68741(14) 0.33961(11) 0.0143(3) Uani d . 1 1 . .
    H H21A -0.1412 0.7754 0.3311 0.017 Uiso calc R 1 1 . .
    C C22 -0.16178(15) 0.64072(15) 0.44594(11) 0.0168(3) Uani d . 1 1 . .
    H H22A -0.1355 0.5520 0.4522 0.020 Uiso calc R 1 1 . .
    H H22B -0.1133 0.7106 0.5104 0.020 Uiso calc R 1 1 . .
    C C23 -0.31686(15) 0.62190(15) 0.44919(12) 0.0185(3) Uani d . 1 1 . .
    H H23A -0.3767 0.5692 0.3865 0.022 Uiso calc R 1 1 . .
    C C24 -0.37406(17) 0.67602(17) 0.53626(13) 0.0242(3) Uani d . 1 1 . .
    H H24A -0.3169 0.7292 0.6001 0.029 Uiso calc R 1 1 . .
    H H24B -0.4713 0.6608 0.5334 0.029 Uiso calc R 1 1 . .
    C C25 -0.18233(14) 0.60277(14) 0.13816(10) 0.0139(3) Uani d . 1 1 . .
    H H25A -0.0842 0.6312 0.1248 0.017 Uiso calc R 1 1 . .
    C C26 -0.25030(14) 0.46036(14) 0.06301(11) 0.0165(3) Uani d . 1 1 . .
    H H26A -0.3450 0.4296 0.0808 0.020 Uiso calc R 1 1 . .
    H H26B -0.2571 0.4725 -0.0146 0.020 Uiso calc R 1 1 . .
    C C27 -0.17049(16) 0.34783(16) 0.07565(12) 0.0203(3) Uani d . 1 1 . .
    H H27A -0.1437 0.3350 0.1477 0.024 Uiso calc R 1 1 . .
    C C28 -0.13596(16) 0.26558(16) -0.00995(13) 0.0235(3) Uani d . 1 1 . .
    H H28A -0.1614 0.2761 -0.0829 0.028 Uiso calc R 1 1 . .
    H H28B -0.0862 0.1973 0.0029 0.028 Uiso calc R 1 1 . .
loop_
    _atom_site_aniso_label
    _atom_site_aniso_U_11
    _atom_site_aniso_U_22
    _atom_site_aniso_U_33
    _atom_site_aniso_U_12
    _atom_site_aniso_U_13
    _atom_site_aniso_U_23
    Fe1 0.01460(12) 0.01352(13) 0.00977(12) 0.00283(9) -0.00164(8) 0.00097(8)
    Fe2 0.01641(13) 0.01587(13) 0.00999(12) 0.00418(9) -0.00097(8) 0.00283(8)
    O1 0.0184(5) 0.0151(5) 0.0085(4) -0.0002(4) -0.0016(3) 0.0023(3)
    C1 0.0170(6) 0.0169(6) 0.0073(6) 0.0030(5) -0.0012(5) 0.0007(5)
    C2 0.0188(7) 0.0196(7) 0.0113(6) 0.0021(5) -0.0004(5) 0.0038(5)
    C3 0.0178(7) 0.0272(8) 0.0125(6) 0.0031(6) 0.0005(5) 0.0033(5)
    C4 0.0193(7) 0.0255(8) 0.0147(7) 0.0081(6) -0.0017(5) -0.0019(6)
    C5 0.0216(7) 0.0160(6) 0.0117(6) 0.0036(5) -0.0030(5) -0.0010(5)
    C6 0.0239(8) 0.0221(7) 0.0144(7) 0.0071(6) -0.0004(6) -0.0021(5)
    C7 0.0311(8) 0.0147(6) 0.0159(7) 0.0009(6) 0.0007(6) -0.0011(5)
    C8 0.0187(7) 0.0225(7) 0.0151(7) -0.0005(6) -0.0028(5) -0.0013(5)
    C9 0.0223(7) 0.0216(7) 0.0143(7) 0.0037(6) -0.0047(5) 0.0027(5)
    C10 0.0200(7) 0.0213(7) 0.0107(6) 0.0007(6) -0.0018(5) 0.0007(5)
    C11 0.0185(7) 0.0181(7) 0.0100(6) 0.0035(5) -0.0012(5) 0.0029(5)
    C12 0.0180(7) 0.0249(7) 0.0136(6) 0.0062(6) 0.0020(5) 0.0058(5)
    C13 0.0265(8) 0.0340(8) 0.0152(7) 0.0168(7) 0.0041(6) 0.0052(6)
    C14 0.0396(10) 0.0197(7) 0.0140(7) 0.0109(7) 0.0003(6) 0.0019(5)
    C15 0.0260(8) 0.0175(7) 0.0126(6) 0.0026(6) -0.0034(5) 0.0022(5)
    C16 0.0278(8) 0.0242(8) 0.0151(7) 0.0087(6) 0.0049(6) 0.0062(6)
    C17 0.0267(8) 0.0247(7) 0.0108(6) 0.0031(6) 0.0007(5) 0.0018(5)
    C18 0.0255(8) 0.0321(8) 0.0123(7) 0.0083(7) -0.0022(6) 0.0052(6)
    C19 0.0346(9) 0.0215(7) 0.0155(7) 0.0089(6) 0.0020(6) 0.0072(5)
    C20 0.0243(8) 0.0269(8) 0.0168(7) 0.0011(6) 0.0029(6) 0.0085(6)
    C21 0.0144(6) 0.0159(6) 0.0114(6) 0.0024(5) -0.0012(5) 0.0019(5)
    C22 0.0168(6) 0.0204(7) 0.0121(6) 0.0027(5) -0.0001(5) 0.0027(5)
    C23 0.0181(7) 0.0189(7) 0.0180(7) 0.0016(5) 0.0017(5) 0.0053(5)
    C24 0.0234(8) 0.0285(8) 0.0210(7) 0.0043(6) 0.0057(6) 0.0060(6)
    C25 0.0138(6) 0.0176(6) 0.0089(6) 0.0009(5) -0.0012(4) 0.0032(5)
    C26 0.0171(6) 0.0174(6) 0.0131(6) 0.0019(5) -0.0009(5) 0.0011(5)
    C27 0.0250(7) 0.0190(7) 0.0155(7) 0.0038(6) -0.0025(5) 0.0031(5)
    C28 0.0224(7) 0.0225(7) 0.0244(8) 0.0066(6) 0.0003(6) 0.0003(6)
_geom_special_details     ?
loop_
    _geom_bond_atom_site_label_1
    _geom_bond_atom_site_label_2
    _geom_bond_site_symmetry_2
    _geom_bond_distance
    _geom_bond_publ_flag
    Fe1 C2 . 2.0504(14) ?
    Fe1 C6 . 2.0507(15) ?
    Fe1 C3 . 2.0519(15) ?
    Fe1 C7 . 2.0531(14) ?
    Fe1 C8 . 2.0574(15) ?
    Fe1 C9 . 2.0605(15) ?
    Fe1 C4 . 2.0609(15) ?
    Fe1 C10 . 2.0622(14) ?
    Fe1 C5 . 2.0634(14) ?
    Fe1 C1 . 2.0691(13) ?
    Fe2 C18 . 2.0450(15) ?
    Fe2 C15 . 2.0460(14) ?
    Fe2 C19 . 2.0486(14) ?
    Fe2 C14 . 2.0500(15) ?
    Fe2 C13 . 2.0513(15) ?
    Fe2 C17 . 2.0517(15) ?
    Fe2 C12 . 2.0546(14) ?
    Fe2 C20 . 2.0549(15) ?
    Fe2 C11 . 2.0572(14) ?
    Fe2 C16 . 2.0613(16) ?
    O1 C21 . 1.4399(15) ?
    O1 C25 . 1.4430(15) ?
    C1 C5 . 1.4306(19) ?
    C1 C2 . 1.4349(19) ?
    C1 C21 . 1.5111(18) ?
    C2 C3 . 1.429(2) ?
    C2 H2A . 0.9800 ?
    C3 C4 . 1.429(2) ?
    C3 H3A . 0.9800 ?
    C4 C5 . 1.427(2) ?
    C4 H4A . 0.9800 ?
    C5 H5A . 0.9800 ?
    C6 C7 . 1.420(2) ?
    C6 C10 . 1.423(2) ?
    C6 H6A . 0.9800 ?
    C7 C8 . 1.420(2) ?
    C7 H7A . 0.9800 ?
    C8 C9 . 1.426(2) ?
    C8 H8A . 0.9800 ?
    C9 C10 . 1.426(2) ?
    C9 H9A . 0.9800 ?
    C10 H10A . 0.9800 ?
    C11 C12 . 1.433(2) ?
    C11 C15 . 1.433(2) ?
    C11 C25 . 1.5055(19) ?
    C12 C13 . 1.424(2) ?
    C12 H12A . 0.9800 ?
    C13 C14 . 1.423(2) ?
    C13 H13A . 0.9800 ?
    C14 C15 . 1.422(2) ?
    C14 H14A . 0.9800 ?
    C15 H15A . 0.9800 ?
    C16 C17 . 1.423(2) ?
    C16 C20 . 1.429(2) ?
    C16 H16A . 0.9800 ?
    C17 C18 . 1.426(2) ?
    C17 H17A . 0.9800 ?
    C18 C19 . 1.421(2) ?
    C18 H18A . 0.9800 ?
    C19 C20 . 1.426(2) ?
    C19 H19A . 0.9800 ?
    C20 H20A . 0.9800 ?
    C21 C22 . 1.5280(18) ?
    C21 H21A . 0.9800 ?
    C22 C23 . 1.4962(19) ?
    C22 H22A . 0.9700 ?
    C22 H22B . 0.9700 ?
    C23 C24 . 1.327(2) ?
    C23 H23A . 0.9300 ?
    C24 H24A . 0.9300 ?
    C24 H24B . 0.9300 ?
    C25 C26 . 1.5292(18) ?
    C25 H25A . 0.9800 ?
    C26 C27 . 1.497(2) ?
    C26 H26A . 0.9700 ?
    C26 H26B . 0.9700 ?
    C27 C28 . 1.323(2) ?
    C27 H27A . 0.9300 ?
    C28 H28A . 0.9300 ?
    C28 H28B . 0.9300 ?
loop_
    _geom_angle_atom_site_label_1
    _geom_angle_atom_site_label_2
    _geom_angle_atom_site_label_3
    _geom_angle_site_symmetry_1
    _geom_angle_site_symmetry_3
    _geom_angle
    _geom_angle_publ_flag
    C2 Fe1 C6 . . 113.59(6) ?
    C2 Fe1 C3 . . 40.76(6) ?
    C6 Fe1 C3 . . 141.86(6) ?
    C2 Fe1 C7 . . 109.54(6) ?
    C6 Fe1 C7 . . 40.48(6) ?
    C3 Fe1 C7 . . 111.39(6) ?
    C2 Fe1 C8 . . 134.33(6) ?
    C6 Fe1 C8 . . 68.19(6) ?
    C3 Fe1 C8 . . 108.04(6) ?
    C7 Fe1 C8 . . 40.41(6) ?
    C2 Fe1 C9 . . 174.21(6) ?
    C6 Fe1 C9 . . 68.28(6) ?
    C3 Fe1 C9 . . 134.47(6) ?
    C7 Fe1 C9 . . 68.03(6) ?
    C8 Fe1 C9 . . 40.52(6) ?
    C2 Fe1 C4 . . 68.33(6) ?
    C6 Fe1 C4 . . 177.47(6) ?
    C3 Fe1 C4 . . 40.66(6) ?
    C7 Fe1 C4 . . 141.04(7) ?
    C8 Fe1 C4 . . 111.81(6) ?
    C9 Fe1 C4 . . 109.98(6) ?
    C2 Fe1 C10 . . 144.29(6) ?
    C6 Fe1 C10 . . 40.47(6) ?
    C3 Fe1 C10 . . 174.93(6) ?
    C7 Fe1 C10 . . 67.82(6) ?
    C8 Fe1 C10 . . 67.96(6) ?
    C9 Fe1 C10 . . 40.47(6) ?
    C4 Fe1 C10 . . 137.03(6) ?
    C2 Fe1 C5 . . 68.04(6) ?
    C6 Fe1 C5 . . 138.15(6) ?
    C3 Fe1 C5 . . 68.21(6) ?
    C7 Fe1 C5 . . 176.90(6) ?
    C8 Fe1 C5 . . 142.68(6) ?
    C9 Fe1 C5 . . 114.57(6) ?
    C4 Fe1 C5 . . 40.49(6) ?
    C10 Fe1 C5 . . 112.86(6) ?
    C2 Fe1 C1 . . 40.77(5) ?
    C6 Fe1 C1 . . 111.73(6) ?
    C3 Fe1 C1 . . 68.73(6) ?
    C7 Fe1 C1 . . 136.39(6) ?
    C8 Fe1 C1 . . 174.97(6) ?
    C9 Fe1 C1 . . 144.45(6) ?
    C4 Fe1 C1 . . 68.51(6) ?
    C10 Fe1 C1 . . 115.48(6) ?
    C5 Fe1 C1 . . 40.51(5) ?
    C18 Fe2 C15 . . 160.62(7) ?
    C18 Fe2 C19 . . 40.63(7) ?
    C15 Fe2 C19 . . 124.65(6) ?
    C18 Fe2 C14 . . 122.93(6) ?
    C15 Fe2 C14 . . 40.63(6) ?
    C19 Fe2 C14 . . 105.68(6) ?
    C18 Fe2 C13 . . 105.42(6) ?
    C15 Fe2 C13 . . 68.39(6) ?
    C19 Fe2 C13 . . 118.15(6) ?
    C14 Fe2 C13 . . 40.61(7) ?
    C18 Fe2 C17 . . 40.74(6) ?
    C15 Fe2 C17 . . 157.60(6) ?
    C19 Fe2 C17 . . 68.19(6) ?
    C14 Fe2 C17 . . 160.82(7) ?
    C13 Fe2 C17 . . 124.79(7) ?
    C18 Fe2 C12 . . 119.73(6) ?
    C15 Fe2 C12 . . 68.30(6) ?
    C19 Fe2 C12 . . 153.71(6) ?
    C14 Fe2 C12 . . 68.21(6) ?
    C13 Fe2 C12 . . 40.58(6) ?
    C17 Fe2 C12 . . 108.74(6) ?
    C18 Fe2 C20 . . 68.52(6) ?
    C15 Fe2 C20 . . 108.43(6) ?
    C19 Fe2 C20 . . 40.68(6) ?
    C14 Fe2 C20 . . 119.83(7) ?
    C13 Fe2 C20 . . 153.74(7) ?
    C17 Fe2 C20 . . 68.18(6) ?
    C12 Fe2 C20 . . 164.60(6) ?
    C18 Fe2 C11 . . 155.89(7) ?
    C15 Fe2 C11 . . 40.89(6) ?
    C19 Fe2 C11 . . 162.99(7) ?
    C14 Fe2 C11 . . 68.73(6) ?
    C13 Fe2 C11 . . 68.77(6) ?
    C17 Fe2 C11 . . 122.23(6) ?
    C12 Fe2 C11 . . 40.80(5) ?
    C20 Fe2 C11 . . 126.96(6) ?
    C18 Fe2 C16 . . 68.56(7) ?
    C15 Fe2 C16 . . 122.45(7) ?
    C19 Fe2 C16 . . 68.37(6) ?
    C14 Fe2 C16 . . 156.05(8) ?
    C13 Fe2 C16 . . 162.95(8) ?
    C17 Fe2 C16 . . 40.49(6) ?
    C12 Fe2 C16 . . 127.34(6) ?
    C20 Fe2 C16 . . 40.63(6) ?
    C11 Fe2 C16 . . 109.82(6) ?
    C21 O1 C25 . . 116.26(10) ?
    C5 C1 C2 . . 106.88(12) ?
    C5 C1 C21 . . 126.00(13) ?
    C2 C1 C21 . . 127.05(12) ?
    C5 C1 Fe1 . . 69.53(8) ?
    C2 C1 Fe1 . . 68.92(8) ?
    C21 C1 Fe1 . . 129.00(9) ?
    C3 C2 C1 . . 108.67(13) ?
    C3 C2 Fe1 . . 69.68(8) ?
    C1 C2 Fe1 . . 70.32(8) ?
    C3 C2 H2A . . 125.7 ?
    C1 C2 H2A . . 125.7 ?
    Fe1 C2 H2A . . 125.7 ?
    C2 C3 C4 . . 107.79(13) ?
    C2 C3 Fe1 . . 69.56(8) ?
    C4 C3 Fe1 . . 70.00(8) ?
    C2 C3 H3A . . 126.1 ?
    C4 C3 H3A . . 126.1 ?
    Fe1 C3 H3A . . 126.1 ?
    C5 C4 C3 . . 107.79(13) ?
    C5 C4 Fe1 . . 69.85(8) ?
    C3 C4 Fe1 . . 69.33(8) ?
    C5 C4 H4A . . 126.1 ?
    C3 C4 H4A . . 126.1 ?
    Fe1 C4 H4A . . 126.1 ?
    C4 C5 C1 . . 108.87(13) ?
    C4 C5 Fe1 . . 69.66(8) ?
    C1 C5 Fe1 . . 69.96(8) ?
    C4 C5 H5A . . 125.6 ?
    C1 C5 H5A . . 125.6 ?
    Fe1 C5 H5A . . 125.6 ?
    C7 C6 C10 . . 107.77(13) ?
    C7 C6 Fe1 . . 69.85(8) ?
    C10 C6 Fe1 . . 70.20(8) ?
    C7 C6 H6A . . 126.1 ?
    C10 C6 H6A . . 126.1 ?
    Fe1 C6 H6A . . 126.1 ?
    C8 C7 C6 . . 108.42(13) ?
    C8 C7 Fe1 . . 69.96(8) ?
    C6 C7 Fe1 . . 69.67(8) ?
    C8 C7 H7A . . 125.8 ?
    C6 C7 H7A . . 125.8 ?
    Fe1 C7 H7A . . 125.8 ?
    C7 C8 C9 . . 107.94(14) ?
    C7 C8 Fe1 . . 69.63(8) ?
    C9 C8 Fe1 . . 69.86(8) ?
    C7 C8 H8A . . 126.0 ?
    C9 C8 H8A . . 126.0 ?
    Fe1 C8 H8A . . 126.0 ?
    C10 C9 C8 . . 107.67(13) ?
    C10 C9 Fe1 . . 69.83(8) ?
    C8 C9 Fe1 . . 69.62(8) ?
    C10 C9 H9A . . 126.2 ?
    C8 C9 H9A . . 126.2 ?
    Fe1 C9 H9A . . 126.2 ?
    C6 C10 C9 . . 108.20(13) ?
    C6 C10 Fe1 . . 69.33(8) ?
    C9 C10 Fe1 . . 69.70(8) ?
    C6 C10 H10A . . 125.9 ?
    C9 C10 H10A . . 125.9 ?
    Fe1 C10 H10A . . 125.9 ?
    C12 C11 C15 . . 106.83(13) ?
    C12 C11 C25 . . 126.74(13) ?
    C15 C11 C25 . . 126.26(13) ?
    C12 C11 Fe2 . . 69.50(8) ?
    C15 C11 Fe2 . . 69.13(8) ?
    C25 C11 Fe2 . . 129.98(9) ?
    C13 C12 C11 . . 108.61(14) ?
    C13 C12 Fe2 . . 69.58(8) ?
    C11 C12 Fe2 . . 69.70(8) ?
    C13 C12 H12A . . 125.7 ?
    C11 C12 H12A . . 125.7 ?
    Fe2 C12 H12A . . 125.7 ?
    C14 C13 C12 . . 107.90(13) ?
    C14 C13 Fe2 . . 69.65(9) ?
    C12 C13 Fe2 . . 69.84(8) ?
    C14 C13 H13A . . 126.1 ?
    C12 C13 H13A . . 126.1 ?
    Fe2 C13 H13A . . 126.1 ?
    C15 C14 C13 . . 108.08(13) ?
    C15 C14 Fe2 . . 69.53(8) ?
    C13 C14 Fe2 . . 69.74(9) ?
    C15 C14 H14A . . 126.0 ?
    C13 C14 H14A . . 126.0 ?
    Fe2 C14 H14A . . 126.0 ?
    C14 C15 C11 . . 108.58(14) ?
    C14 C15 Fe2 . . 69.84(8) ?
    C11 C15 Fe2 . . 69.97(8) ?
    C14 C15 H15A . . 125.7 ?
    C11 C15 H15A . . 125.7 ?
    Fe2 C15 H15A . . 125.7 ?
    C17 C16 C20 . . 107.58(14) ?
    C17 C16 Fe2 . . 69.39(9) ?
    C20 C16 Fe2 . . 69.44(9) ?
    C17 C16 H16A . . 126.2 ?
    C20 C16 H16A . . 126.2 ?
    Fe2 C16 H16A . . 126.2 ?
    C16 C17 C18 . . 108.52(14) ?
    C16 C17 Fe2 . . 70.12(9) ?
    C18 C17 Fe2 . . 69.38(8) ?
    C16 C17 H17A . . 125.7 ?
    C18 C17 H17A . . 125.7 ?
    Fe2 C17 H17A . . 125.7 ?
    C19 C18 C17 . . 107.66(14) ?
    C19 C18 Fe2 . . 69.82(9) ?
    C17 C18 Fe2 . . 69.88(8) ?
    C19 C18 H18A . . 126.2 ?
    C17 C18 H18A . . 126.2 ?
    Fe2 C18 H18A . . 126.2 ?
    C18 C19 C20 . . 108.30(14) ?
    C18 C19 Fe2 . . 69.55(9) ?
    C20 C19 Fe2 . . 69.90(8) ?
    C18 C19 H19A . . 125.9 ?
    C20 C19 H19A . . 125.9 ?
    Fe2 C19 H19A . . 125.9 ?
    C19 C20 C16 . . 107.94(15) ?
    C19 C20 Fe2 . . 69.42(9) ?
    C16 C20 Fe2 . . 69.93(9) ?
    C19 C20 H20A . . 126.0 ?
    C16 C20 H20A . . 126.0 ?
    Fe2 C20 H20A . . 126.0 ?
    O1 C21 C1 . . 110.91(10) ?
    O1 C21 C22 . . 103.96(10) ?
    C1 C21 C22 . . 113.26(11) ?
    O1 C21 H21A . . 109.5 ?
    C1 C21 H21A . . 109.5 ?
    C22 C21 H21A . . 109.5 ?
    C23 C22 C21 . . 113.86(11) ?
    C23 C22 H22A . . 108.8 ?
    C21 C22 H22A . . 108.8 ?
    C23 C22 H22B . . 108.8 ?
    C21 C22 H22B . . 108.8 ?
    H22A C22 H22B . . 107.7 ?
    C24 C23 C22 . . 123.85(14) ?
    C24 C23 H23A . . 118.1 ?
    C22 C23 H23A . . 118.1 ?
    C23 C24 H24A . . 120.0 ?
    C23 C24 H24B . . 120.0 ?
    H24A C24 H24B . . 120.0 ?
    O1 C25 C11 . . 110.74(10) ?
    O1 C25 C26 . . 104.26(10) ?
    C11 C25 C26 . . 113.26(11) ?
    O1 C25 H25A . . 109.5 ?
    C11 C25 H25A . . 109.5 ?
    C26 C25 H25A . . 109.5 ?
    C27 C26 C25 . . 113.16(11) ?
    C27 C26 H26A . . 108.9 ?
    C25 C26 H26A . . 108.9 ?
    C27 C26 H26B . . 108.9 ?
    C25 C26 H26B . . 108.9 ?
    H26A C26 H26B . . 107.8 ?
    C28 C27 C26 . . 123.68(14) ?
    C28 C27 H27A . . 118.2 ?
    C26 C27 H27A . . 118.2 ?
    C27 C28 H28A . . 120.0 ?
    C27 C28 H28B . . 120.0 ?
    H28A C28 H28B . . 120.0 ?
data_global
_journal_date_recd_electronic     2012-11-13
_journal_date_accepted     2012-11-22
_journal_name_full     'Acta Crystallographica, Section E'
_journal_year     2013
_journal_volume     69
_journal_issue      1
_journal_page_first     m16
_journal_page_last     m16
_journal_paper_category     QM
_journal_paper_doi     10.1107/S1600536812048064
_journal_coeditor_code     BH2465
_publ_contact_author_name     'Jian-Jun Wang'
_publ_contact_author_address
;
College of Chemistry, Chemical Engineering and Materials Science,
Soochow University, Suzhou, Jiangsu 215123, People's Republic of China
;
_publ_contact_author_email     wangjianjun1030@sohu.com
_publ_contact_author_fax     (86-512)6588-0089
_publ_contact_author_phone      51267505761
_publ_section_title
;
<i>rac</i>-(<i>S</i>,<i>S</i>)-Bis(1-ferrocenylbut-3-enyl) ether
;
loop_
    _publ_author_name
    _publ_author_footnote
    _publ_author_address
    "Xie, Hao-Jun" .
;
College of Chemistry
Chemical Engineering and Materials Science
Soochow University
Suzhou
Jiangsu 215123
People's Republic of China
;
    "Zhao, Chun-Zheng" .
;
College of Chemistry
Chemical Engineering and Materials Science
Soochow University
Suzhou
Jiangsu 215123
People's Republic of China
;
    "Sun, Jun" .
;
College of Chemistry
Chemical Engineering and Materials Science
Soochow University
Suzhou
Jiangsu 215123
People's Republic of China
;
    "Chen, Si" .
;
College of Chemistry
Chemical Engineering and Materials Science
Soochow University
Suzhou
Jiangsu 215123
People's Republic of China
;
    "Wang, Jian-Jun" .
;
College of Chemistry
Chemical Engineering and Materials Science
Soochow University
Suzhou
Jiangsu 215123
People's Republic of China
;
