# Supplementary material for: rac-(S,S)-Bis(1-ferrocenylbut-3-en­yl) ether
Source: Acta Crystallogr Sect E Struct Rep Online. 2012 Dec 8;69(Pt 1):m16. doi: 10.1107/S1600536812048064 (PMC3588228; doi:10.1107/S1600536812048064)
Supplement: Supplementary file 2 [file e-69-00m16-Isup2.hkl]

# 
# h,k,l, Fc-squared, Fo-squared, sigma(Fo-squared) and status flag 
# 
data_I
_shelx_title ' Fe in P-1' 
_shelx_refln_list_code          4 
_shelx_F_calc_maximum      184.85 
_exptl_crystal_F_000       516.00 
_reflns_d_resolution_high  0.7525 
 
loop_ 
 _symmetry_equiv_pos_as_xyz 
 'x, y, z' 
 '-x, -y, -z' 
 
_cell_length_a     9.7865 
_cell_length_b     9.8274 
_cell_length_c    12.1816 
_cell_angle_alpha  99.405 
_cell_angle_beta   94.976 
_cell_angle_gamma 101.657 
 
_shelx_F_squared_multiplier     1.000 
 
loop_ 
 _refln_index_h 
 _refln_index_k 
 _refln_index_l 
 _refln_F_squared_calc 
 _refln_F_squared_meas 
 _refln_F_squared_sigma 
 _refln_observed_status 
   3   0   0      933.33      971.57     21.97 o 
   4   0   0      170.96      190.86      6.91 o 
   5   0   0        4.42        0.00      1.57 o 
   6   0   0      755.76      747.78     13.49 o 
   7   0   0      394.89      348.75      8.05 o 
   8   0   0     1112.30     1125.49     24.01 o 
   9   0   0       46.26       37.56      3.39 o 
  10   0   0      731.19      738.01     22.92 o 
  11   0   0       46.64       63.10      7.53 o 
  12   0   0      419.12      454.23     18.52 o 
 -12   1   0      380.03      396.16     16.95 o 
 -11   1   0       51.10       47.40      6.28 o 
 -10   1   0      165.96      181.61      6.48 o 
  -9   1   0      361.59      328.82     12.24 o 
  -8   1   0        0.79        0.16      1.55 o 
  -7   1   0      337.44      340.23     10.67 o 
  -6   1   0      846.46      750.19     15.38 o 
  -5   1   0      611.01      638.16     11.42 o 
  -4   1   0     2312.78     2233.50     47.40 o 
  -3   1   0     1478.74     1523.19     22.86 o 
  -2   1   0    11895.65    11736.31    250.03 o 
  -1   1   0        8.66       11.30      0.94 o 
   0   1   0       73.40       63.72      2.20 o 
   1   1   0     1647.17     1655.73     19.57 o 
   2   1   0     6579.25     6858.40     96.66 o 
   8   1   0      483.84      482.43     13.34 o 
   9   1   0      572.28      529.89     18.21 o 
  10   1   0       41.95       38.61      5.96 o 
  11   1   0        0.60       -0.63      3.45 o 
  12   1   0        1.13       -0.63      3.77 o 
 -12   2   0      165.81      161.98     10.36 o 
 -11   2   0       66.56       66.86      7.22 o 
 -10   2   0      296.18      337.77      9.19 o 
  -9   2   0      229.50      244.98      7.31 o 
  -8   2   0     1645.69     1638.42     47.24 o 
  -7   2   0       38.55       35.87      5.96 o 
  -6   2   0     2224.22     2072.42     32.07 o 
  -5   2   0      174.20      186.20      4.88 o 
  -4   2   0     2262.26     2058.07    136.55 o 
  -3   2   0       30.18       29.99      1.73 o 
  -2   2   0      811.52      900.31     13.86 o 
  -1   2   0     1078.51     1063.86     21.66 o 
   0   2   0    22144.82    21349.23    472.33 o 
   1   2   0      854.43      848.21     13.10 o 
   2   2   0     5317.91     5404.52     62.76 o 
   4   2   0     1695.14     1598.93     32.33 o 
   5   2   0      446.02      554.37     15.70 o 
   6   2   0      502.85      521.10     16.01 o 
   7   2   0      163.57      162.29      8.79 o 
   8   2   0      103.90      103.59      7.53 o 
   9   2   0        8.69       12.24      4.08 o 
  10   2   0      671.63      612.45     21.35 o 
  11   2   0      322.08      337.77     15.38 o 
  12   2   0      343.23      347.19     16.64 o 
 -12   3   0      432.62      442.31     17.27 o 
 -11   3   0      218.48      221.31      7.76 o 
 -10   3   0      902.64      927.02     17.98 o 
  -9   3   0      765.78      758.39     14.98 o 
  -8   3   0      703.83      687.99     13.54 o 
  -7   3   0      689.99      664.72     12.65 o 
  -6   3   0      360.88      326.38      7.33 o 
  -5   3   0       58.02       63.12      3.61 o 
  -4   3   0     4060.36     3895.73     58.39 o 
  -3   3   0       53.26       57.13      2.83 o 
  -2   3   0     7883.10     7522.65    151.31 o 
  -1   3   0     1240.80     1288.74     19.28 o 
   0   3   0      710.04      734.64      9.35 o 
   1   3   0      307.34      322.44      4.95 o 
   2   3   0      277.22      291.00      8.16 o 
   3   3   0     1086.59     1231.47     15.82 o 
   4   3   0      445.63      429.48      8.75 o 
   5   3   0       21.76       36.41      4.39 o 
   6   3   0     1741.45     1776.76     41.75 o 
   7   3   0      355.49      373.24     14.13 o 
   8   3   0     1166.10     1200.72     32.33 o 
   9   3   0        0.46        6.59      3.77 o 
  10   3   0      111.87       96.37      9.10 o 
  11   3   0        1.83       -0.63      3.77 o 
 -12   4   0        4.14       10.36      4.39 o 
 -11   4   0        3.79        3.75      2.55 o 
 -10   4   0      168.85      195.67      6.88 o 
  -9   4   0      265.72      264.79      7.77 o 
  -8   4   0      952.97      958.23     17.53 o 
  -7   4   0      748.05      720.18     13.64 o 
  -6   4   0      278.46      219.72      5.76 o 
  -5   4   0       18.04       18.31      1.88 o 
  -3   4   0       50.20       52.42      2.51 o 
  -2   4   0        1.52        2.83      0.94 o 
  -1   4   0      306.88      306.97      9.73 o 
   0   4   0       17.50       11.24      0.99 o 
   1   4   0      332.89      365.42      6.87 o 
   2   4   0     1612.76     1532.77     19.27 o 
   3   4   0      908.92      937.69     12.80 o 
   4   4   0     3138.69     2997.58     45.05 o 
   5   4   0      394.73      367.05      8.95 o 
   6   4   0     1412.70     1390.64     34.53 o 
   7   4   0      849.46      907.21     25.74 o 
   8   4   0      126.11      106.42      8.16 o 
   9   4   0       16.10       29.51      5.96 o 
  10   4   0       38.93       32.02      6.28 o 
  11   4   0      278.42      324.27     16.01 o 
 -12   5   0      162.65      173.28     10.36 o 
 -11   5   0       31.18       37.81      3.98 o 
 -10   5   0      929.46     1006.64     19.41 o 
  -9   5   0       16.15       14.88      2.66 o 
  -8   5   0     1705.29     1743.20     28.73 o 
  -7   5   0       64.06       60.35      3.62 o 
  -6   5   0      344.80      321.00      7.37 o 
  -5   5   0        0.01       -0.71      1.09 o 
  -4   5   0     1303.72     1230.34     19.66 o 
  -3   5   0      459.46      496.61     11.30 o 
  -2   5   0     5194.03     5018.91     72.31 o 
  -1   5   0      325.03      339.34      6.29 o 
   0   5   0     3457.51     3180.98     37.93 o 
   1   5   0      202.85      234.72      5.43 o 
   2   5   0     1853.49     1844.55     23.13 o 
   3   5   0       66.46       93.53      3.02 o 
   4   5   0        2.40        4.64      1.38 o 
   5   5   0        0.12       -0.42      1.65 o 
   6   5   0     1141.99     1145.16     29.82 o 
   7   5   0        7.11        5.96      3.45 o 
   8   5   0     1444.64     1495.18     39.24 o 
   9   5   0       82.71       86.95      8.79 o 
  10   5   0      518.50      545.90     21.03 o 
 -12   6   0      235.08      247.99     12.56 o 
 -11   6   0       17.21       14.75      4.71 o 
 -10   6   0        1.11        8.48      4.08 o 
  -9   6   0        5.51        1.57      3.45 o 
  -8   6   0      467.98      500.01     11.04 o 
  -7   6   0      226.84      223.71      6.44 o 
  -6   6   0     2020.86     2009.70     31.56 o 
  -5   6   0        5.24        5.00      1.33 o 
  -4   6   0     3850.85     3633.88     73.46 o 
  -3   6   0      180.41      185.21      5.02 o 
  -2   6   0     1945.12     1883.75     33.43 o 
  -1   6   0      431.35      466.67      9.94 o 
   0   6   0       34.96       43.91      2.77 o 
   1   6   0       66.03       78.57      2.71 o 
   2   6   0     1682.15     1664.71     21.44 o 
   3   6   0      173.97      171.46      4.29 o 
   4   6   0     2143.85     2142.44     27.48 o 
   5   6   0      242.61      246.83      7.31 o 
   6   6   0      357.40      382.21      9.86 o 
   7   6   0      226.53      242.66     11.93 o 
   8   6   0       64.70       80.05      8.16 o 
   9   6   0        5.76       -3.77      3.77 o 
 -12   7   0       58.63       64.04      7.85 o 
 -11   7   0      172.11      201.22     11.30 o 
 -10   7   0      305.10      335.89     14.13 o 
  -9   7   0        0.72       -1.88      2.83 o 
  -8   7   0      647.05      644.15     20.40 o 
  -7   7   0      161.27      149.42      8.48 o 
  -6   7   0      921.94      911.61     25.11 o 
  -5   7   0        0.72       -0.94      2.83 o 
  -3   7   0      215.72      226.02      9.42 o 
  -2   7   0      875.35      937.04     24.49 o 
  -1   7   0       14.19       13.72      1.36 o 
   0   7   0     2265.68     2243.62     35.00 o 
   1   7   0      115.79      108.60      3.70 o 
   2   7   0     2375.08     2371.13     29.90 o 
   3   7   0      906.27      913.72     13.53 o 
   4   7   0      103.76      113.50      6.25 o 
   5   7   0      450.32      434.34     14.13 o 
   6   7   0      109.09      104.55      9.57 o 
   7   7   0       10.19       10.36      4.08 o 
   8   7   0      339.05      331.81     15.07 o 
   9   7   0       62.70       62.78      8.48 o 
 -11   8   0       12.52       13.50      5.02 o 
 -10   8   0      498.18      560.65     20.09 o 
  -9   8   0       58.62       67.81      7.53 o 
  -8   8   0        2.38        1.26      3.14 o 
  -7   8   0        0.73        1.26      3.14 o 
  -6   8   0     1077.26     1032.78     28.25 o 
  -5   8   0       21.85       19.78      4.08 o 
  -4   8   0     3104.24     3007.30     67.49 o 
  -3   8   0      313.03      317.37     12.24 o 
  -2   8   0     2045.95     2002.59     32.03 o 
  -1   8   0      260.44      240.30      6.61 o 
   0   8   0     1034.31     1000.35     17.84 o 
   1   8   0      214.73      208.15      6.20 o 
   2   8   0       71.86       71.83     10.05 o 
   3   8   0      247.93      210.73      5.31 o 
   4   8   0     1041.29     1024.47     15.34 o 
   5   8   0      104.42      106.58      5.31 o 
   6   8   0      414.23      420.41     10.97 o 
   7   8   0       20.40       24.49      5.96 o 
   8   8   0      188.09      221.94     12.87 o 
 -11   9   0       11.85        9.73      5.34 o 
 -10   9   0      280.16      276.87     13.81 o 
  -9   9   0       17.60       14.13      4.71 o 
  -8   9   0      435.43      427.87     16.95 o 
  -7   9   0       12.50       10.67      4.39 o 
  -6   9   0      802.27      797.66     24.17 o 
  -5   9   0        4.32        8.16      3.77 o 
  -4   9   0      248.98      276.56     11.93 o 
  -3   9   0      119.98      120.71      5.31 o 
  -2   9   0       50.46       53.76      3.84 o 
  -1   9   0      221.13      227.84      6.84 o 
   0   9   0      858.63      874.37     16.39 o 
   1   9   0        3.61        4.34      2.32 o 
   2   9   0     1785.17     1808.01     29.84 o 
   3   9   0       20.89       18.83      3.11 o 
   4   9   0      634.27      647.92     19.46 o 
   5   9   0       14.86        8.79      4.08 o 
   6   9   0      204.76      227.27     11.30 o 
 -10  10   0      794.28      820.57     27.00 o 
  -9  10   0      135.35      143.46     10.36 o 
  -8  10   0      211.82      225.08     12.56 o 
  -7  10   0       37.34       39.24      6.28 o 
  -6  10   0        2.69        9.42      4.08 o 
  -5  10   0      106.18       86.01      8.48 o 
  -4  10   0      136.35      147.52      6.25 o 
  -3  10   0      247.03      256.62     11.30 o 
  -2  10   0      392.87      399.37     10.15 o 
  -1  10   0        1.83        3.93      2.32 o 
   0  10   0     1273.34     1235.99     22.27 o 
   2  10   0      424.53      426.61     15.38 o 
   3  10   0       30.87       23.86      5.02 o 
  -9  11   0       84.86       94.80     10.05 o 
  -8  11   0      446.43      492.22     19.78 o 
  -7  11   0       70.74       62.47      7.85 o 
  -6  11   0      899.68      947.08     29.19 o 
  -5  11   0       87.29       74.08      8.48 o 
  -4  11   0      586.90      620.61     21.35 o 
  -3  11   0        1.64        2.51      4.08 o 
  -2  11   0      149.97      145.03      9.73 o 
  -1  11   0        4.07        4.71      3.77 o 
   0  11   0       25.82       37.98      5.96 o 
   1  11   0       22.52       16.32      4.71 o 
   2  11   0      299.24      293.20     13.18 o 
  -7  12   0       36.20       48.97      7.85 o 
  -6  12   0       36.05       37.04      7.22 o 
  -5  12   0        0.07       -2.83      4.39 o 
  -4  12   0       71.75       72.51      8.48 o 
  -3  12   0       42.34       52.74      7.22 o 
  -2  12   0      347.12      354.72     15.70 o 
  -1  12   0       32.67       30.14      5.96 o 
   0  12   0      635.59      609.94     21.03 o 
   1  12   0       67.03       98.88      9.10 o 
  -1 -12   1       97.86       85.70      8.48 o 
   0 -12   1        6.50        3.77      4.39 o 
   1 -12   1       67.04       68.12      7.85 o 
   2 -12   1        7.28        0.31      4.39 o 
   3 -12   1      450.77      469.93     18.21 o 
   4 -12   1        0.98        0.94      4.39 o 
   5 -12   1      776.18      888.69     28.25 o 
   6 -12   1       51.22       43.01      7.22 o 
   7 -12   1      271.01      300.10     15.38 o 
  -2 -11   1        0.43       -0.31      3.77 o 
  -1 -11   1      865.48      887.06     17.74 o 
   0 -11   1        1.43        3.09      2.77 o 
   1 -11   1      697.04      682.58     14.73 o 
   2 -11   1       18.16       19.71      3.31 o 
   3 -11   1      225.18      215.39      9.10 o 
   4 -11   1        0.42       -2.05      2.55 o 
   5 -11   1        2.71        7.85      4.71 o 
   6 -11   1        5.01        0.00      4.08 o 
   7 -11   1      152.35      142.83     10.36 o 
   8 -11   1        2.04        0.00      4.39 o 
   9 -11   1      136.37      128.08     11.30 o 
  -5 -10   1      336.94      307.95     13.50 o 
  -4 -10   1        2.93        0.94      3.77 o 
  -3 -10   1     1266.90     1317.81     33.27 o 
  -2 -10   1       44.51       36.45      3.92 o 
  -1 -10   1      769.25      788.69     15.86 o 
   0 -10   1       11.95        9.91      2.55 o 
   1 -10   1       20.85       20.64      3.11 o 
   2 -10   1        2.57        0.78      2.67 o 
   3 -10   1      619.79      604.03     24.17 o 
   4 -10   1        3.91       -0.94      3.45 o 
   5 -10   1     1441.29     1385.31     36.73 o 
   6 -10   1        2.81        0.31      3.77 o 
   7 -10   1      786.61      777.88     24.80 o 
   8 -10   1       33.28       32.33      6.28 o 
   9 -10   1      175.98      155.39     10.67 o 
  10 -10   1        7.84       11.30      5.34 o 
  -7  -9   1      340.72      334.32     14.75 o 
  -6  -9   1       23.51       24.17      5.34 o 
  -5  -9   1      163.53      146.28      9.10 o 
  -4  -9   1        1.91        0.31      3.45 o 
  -3  -9   1       16.82       18.83      6.75 o 
  -2  -9   1       81.10       85.66      4.77 o 
  -1  -9   1     1422.82     1364.90     23.52 o 
   0  -9   1        0.13       -2.35      2.35 o 
   1  -9   1     1505.92     1488.05     25.28 o 
   2  -9   1      187.35      183.19      6.30 o 
   3  -9   1     1762.73     1802.63     29.93 o 
   4  -9   1        0.35       -2.83      2.83 o 
   5  -9   1      789.28      780.39     23.54 o 
   6  -9   1       14.79       27.94      5.34 o 
   7  -9   1       26.30       24.80      5.02 o 
   8  -9   1       26.21       27.00      5.65 o 
   9  -9   1      396.53      417.51     17.27 o 
  10  -9   1       31.22       41.44      6.91 o 
  11  -9   1      278.75      304.18     15.07 o 
  -8  -8   1       28.42       24.49      5.65 o 
  -7  -8   1       75.53      104.82      6.32 o 
  -6  -8   1      106.99      100.44      9.57 o 
  -5  -8   1       83.53       89.90      5.21 o 
  -4  -8   1      285.49      289.20      6.58 o 
  -3  -8   1      981.07     1031.02     18.53 o 
  -2  -8   1        0.45       -0.04      3.30 o 
  -1  -8   1     1291.38     1265.05     21.63 o 
   0  -8   1      655.42      621.14     16.17 o 
   1  -8   1       26.60       32.30      2.99 o 
   2  -8   1      102.55       97.51      4.51 o 
   3  -8   1      290.55      267.14     10.99 o 
   4  -8   1       11.44       17.58      4.08 o 
   5  -8   1     1230.22     1213.91     31.71 o 
   6  -8   1       10.89       12.87      3.77 o 
   7  -8   1     1466.33     1558.59     39.55 o 
   8  -8   1      295.84      303.24     13.50 o 
   9  -8   1      762.13      820.26     25.43 o 
  10  -8   1      123.91      127.45      9.42 o 
  11  -8   1      106.14      100.45      9.42 o 
  -9  -7   1      406.57      424.41     17.58 o 
  -8  -7   1       17.85       26.05      5.65 o 
  -7  -7   1      640.76      709.31     23.70 o 
  -6  -7   1       11.01        7.69      2.66 o 
  -5  -7   1     1113.61     1152.76     20.86 o 
  -4  -7   1      100.65       95.11      4.88 o 
  -3  -7   1      935.52      929.99     13.59 o 
  -2  -7   1        0.80        4.12      1.38 o 
  -1  -7   1       66.60       60.14      4.24 o 
   0  -7   1      180.47      203.59      5.29 o 
   1  -7   1     1756.93     1628.66     26.17 o 
   2  -7   1      682.38      717.61     19.78 o 
   3  -7   1     5704.01     5451.76    115.21 o 
   5  -7   1     4817.53     4526.65     97.31 o 
   6  -7   1        1.60        2.20      3.14 o 
   7  -7   1      576.33      574.78     18.52 o 
   8  -7   1        8.74        9.42      3.77 o 
   9  -7   1      252.35      262.12     12.24 o 
  10  -7   1        6.14        7.85      4.08 o 
  11  -7   1      262.59      307.95     14.44 o 
  12  -7   1       20.29       22.29      5.96 o 
  -9  -6   1      334.60      362.57     16.01 o 
  -8  -6   1       20.31       19.15      5.02 o 
  -7  -6   1       33.72       59.02      6.91 o 
  -6  -6   1      124.67      140.42      5.76 o 
  -5  -6   1        0.22        2.35      2.04 o 
  -4  -6   1      264.14      250.13      5.42 o 
  -3  -6   1      476.15      502.86      8.27 o 
  -2  -6   1      273.28      254.74      5.01 o 
  -1  -6   1     1510.52     1396.35     22.42 o 
   0  -6   1        6.83        3.65      0.94 o 
   1  -6   1     1145.86     1031.17     17.30 o 
   2  -6   1      264.26      313.91     10.67 o 
   3  -6   1      800.33      736.44     19.78 o 
   4  -6   1        3.80        4.08      0.94 o 
   5  -6   1      149.17      140.95      5.02 o 
   6  -6   1      262.92      264.82      6.48 o 
   7  -6   1      453.48      453.15      9.79 o 
   8  -6   1      347.12      319.25     12.87 o 
   9  -6   1      892.62      953.99     26.68 o 
  10  -6   1      273.51      270.59     12.24 o 
  11  -6   1      335.81      359.12     14.75 o 
  12  -6   1        3.01       -1.26      4.08 o 
 -10  -5   1        2.71        3.45      4.39 o 
  -9  -5   1       29.15       27.00      5.34 o 
  -8  -5   1       43.94       44.26      6.28 o 
  -7  -5   1       37.92       40.18      5.65 o 
  -6  -5   1        4.87        9.57      2.32 o 
  -5  -5   1     1993.03     1892.52     30.51 o 
  -4  -5   1      561.58      571.25      9.04 o 
  -3  -5   1     3309.63     3273.73     39.69 o 
  -2  -5   1      639.80      680.61      9.73 o 
  -1  -5   1      885.45      853.12     13.19 o 
   0  -5   1       60.44       71.04      2.17 o 
   1  -5   1      199.27      182.38      7.22 o 
   2  -5   1      710.40      770.97     19.46 o 
   3  -5   1     1147.78      965.92     23.54 o 
   4  -5   1       16.31       13.18      1.57 o 
   5  -5   1     3713.92     3417.27     50.78 o 
   6  -5   1      129.04      109.66      4.08 o 
   7  -5   1     3634.50     3510.52     53.13 o 
   8  -5   1        0.47       -0.90      1.80 o 
   9  -5   1      206.52      213.46      6.87 o 
  10  -5   1      178.72      178.44     14.75 o 
  11  -5   1       17.54       25.51      3.53 o 
  12  -5   1        0.75        3.14      4.39 o 
 -11  -4   1      164.07      153.82     10.99 o 
 -10  -4   1       15.30       16.64      5.02 o 
  -9  -4   1      998.85      918.83     27.62 o 
  -8  -4   1        8.80        7.85      3.77 o 
  -7  -4   1     2009.02     2089.73     49.60 o 
  -6  -4   1      506.91      518.23     18.68 o 
  -5  -4   1      908.27      896.50     16.19 o 
  -4  -4   1     1762.26     1843.21     28.96 o 
  -3  -4   1       20.49       15.73      1.43 o 
  -2  -4   1        4.90        6.43      1.52 o 
  -1  -4   1     2104.95     1980.44     24.04 o 
   0  -4   1      340.87      318.84      9.57 o 
   1  -4   1     4772.97     4558.36     94.17 o 
   2  -4   1     1352.11     1481.99     32.96 o 
   3  -4   1      755.50      613.70     13.50 o 
   4  -4   1      124.00      138.63      3.70 o 
   5  -4   1       39.82       59.17      2.72 o 
   6  -4   1        2.70        3.50      1.43 o 
   7  -4   1     1477.38     1438.26     24.80 o 
   8  -4   1      559.56      518.26     11.21 o 
   9  -4   1     2055.31     2122.97     34.63 o 
  10  -4   1      239.40      219.27      7.33 o 
  11  -4   1      826.58      844.26     41.91 o 
  12  -4   1        1.16        4.51      2.64 o 
 -11  -3   1      101.51       86.01      9.10 o 
 -10  -3   1        8.49       10.99      4.39 o 
  -9  -3   1      102.97      109.87      8.48 o 
  -8  -3   1      106.48       97.63      8.48 o 
  -7  -3   1      149.44      173.59      9.42 o 
  -6  -3   1        3.18        6.59      2.83 o 
  -5  -3   1     3526.31     3460.34     51.71 o 
  -4  -3   1      154.70      151.21      5.49 o 
  -3  -3   1     5141.11     4845.00     57.03 o 
  -2  -3   1      576.99      576.54     11.44 o 
  -1  -3   1     2928.94     2680.02    152.83 o 
   0  -3   1     1475.36     1493.48     17.99 o 
   1  -3   1      109.59      117.72      4.71 o 
   2  -3   1     1820.68     1984.25     39.87 o 
   3  -3   1      124.57      158.53      4.71 o 
   4  -3   1        8.52        5.92      1.21 o 
   5  -3   1      590.35      472.30      9.09 o 
   6  -3   1     1386.52     1381.73     22.42 o 
   7  -3   1     2301.17     2142.93     33.74 o 
   8  -3   1      767.89      715.91     13.98 o 
   9  -3   1      423.15      467.48     10.88 o 
  10  -3   1      116.99      114.37      5.33 o 
  11  -3   1       21.81       21.70      3.33 o 
  12  -3   1        0.52       -3.14      3.45 o 
 -12  -2   1        5.84       -3.77      3.77 o 
 -11  -2   1        3.84       -3.14      3.14 o 
 -10  -2   1        0.47       -1.57      3.45 o 
  -9  -2   1      350.78      331.18     13.81 o 
  -8  -2   1        1.89        0.00      2.51 o 
  -7  -2   1     2789.48     2906.85     64.98 o 
  -6  -2   1       32.57       40.18      4.71 o 
  -5  -2   1     2309.45     2251.08     49.91 o 
  -4  -2   1      334.10      358.69      9.89 o 
  -3  -2   1      120.12      117.09      5.34 o 
  -2  -2   1      250.50      263.18      4.96 o 
  -1  -2   1     7802.58     7805.59    113.09 o 
   0  -2   1      898.67      907.92     13.42 o 
   1  -2   1    34168.40    31391.47    636.93 o 
   2  -2   1      576.95      604.29     13.18 o 
   3  -2   1     5922.87     6188.51    144.09 o 
   4  -2   1        2.46        1.12      0.98 o 
   5  -2   1      320.31      242.91      7.85 o 
   6  -2   1       53.06       64.99      3.33 o 
   7  -2   1       59.23       60.09      3.66 o 
   8  -2   1        3.49        5.89      1.88 o 
   9  -2   1      553.18      562.02     12.31 o 
  10  -2   1       38.21       31.24      3.44 o 
  11  -2   1      642.81      648.15     14.63 o 
  12  -2   1      110.83      132.79      9.73 o 
 -12  -1   1       84.97       98.88      9.42 o 
 -11  -1   1      867.06      964.35     29.51 o 
 -10  -1   1       55.11       48.03      6.28 o 
  -9  -1   1      690.89      703.80     21.97 o 
  -8  -1   1       79.08       68.86      3.83 o 
  -7  -1   1       25.47       21.97      2.83 o 
  -6  -1   1      163.05      179.87      6.28 o 
  -2  -1   1     3383.35     3400.32     69.06 o 
  -1  -1   1    24949.17    22834.16    457.37 o 
   0  -1   1      949.08      922.28     18.83 o 
   1  -1   1     5220.66     5508.26    110.81 o 
   2  -1   1      523.25      559.63      8.99 o 
   3  -1   1       43.97       50.24      2.22 o 
   4  -1   1       30.47       31.19      2.00 o 
   5  -1   1       23.90       15.58      2.35 o 
   6  -1   1      337.35      343.24      7.76 o 
   7  -1   1      898.63      875.03     15.86 o 
   8  -1   1      258.82      268.32      7.41 o 
   9  -1   1      744.79      799.00     24.33 o 
  10  -1   1      312.90      326.38     13.18 o 
  11  -1   1      254.56      264.94     12.87 o 
  12  -1   1       11.08       10.05      4.71 o 
 -12   0   1      130.45      152.25     10.67 o 
 -11   0   1       13.24       14.44      4.39 o 
 -10   0   1       70.81       59.96      6.91 o 
  -9   0   1        9.79       10.99      3.77 o 
  -8   0   1      326.15      325.96      7.99 o 
  -7   0   1      875.85      819.47     14.79 o 
  -6   0   1       16.08       11.64      1.73 o 
  -5   0   1      756.01      588.59     16.01 o 
  -4   0   1      831.66      968.15     15.52 o 
  -3   0   1     1713.97     1772.68     36.73 o 
  -2   0   1      559.29      552.49     11.93 o 
  -1   0   1     3202.60     3194.71     63.72 o 
   2   0   1      278.79      281.27      7.53 o 
   3   0   1     1627.71     1624.51     34.84 o 
   4   0   1       43.60       40.81      3.45 o 
   5   0   1     2542.54     2355.62     51.17 o 
   6   0   1        2.13       18.83      3.45 o 
   7   0   1     1507.48     1528.96     25.28 o 
   8   0   1      291.33      306.11      8.05 o 
   9   0   1       63.87       64.98     11.46 o 
  10   0   1        9.16        7.56      2.55 o 
  11   0   1      184.27      190.55     11.30 o 
  12   0   1      414.53      471.50     19.15 o 
 -12   1   1       25.06       25.43      5.65 o 
 -11   1   1      404.51      377.64     15.70 o 
 -10   1   1      187.07      170.77      9.73 o 
  -9   1   1     1786.88     1826.53     30.27 o 
  -8   1   1      154.87      153.61      6.91 o 
  -7   1   1     2347.64     2276.35     35.39 o 
  -6   1   1      116.45      105.79      3.62 o 
  -5   1   1      137.27      143.77      6.28 o 
  -4   1   1      302.71      326.54      6.43 o 
  -3   1   1     3359.14     3435.13     64.67 o 
  -2   1   1        3.44        6.04      1.73 o 
  -1   1   1    26127.88    22299.71    916.47 o 
   0   1   1      582.86      615.27     13.18 o 
   1   1   1    13053.11    13057.14    152.32 o 
   7   1   1      581.28      569.44     17.58 o 
   8   1   1      104.07       79.73      6.91 o 
   9   1   1     2110.56     2153.86     83.97 o 
  10   1   1        1.34        5.02      3.77 o 
  11   1   1      576.77      635.68     22.60 o 
  12   1   1        0.67        1.88      4.08 o 
 -12   2   1      271.08      310.15     14.44 o 
 -11   2   1      270.27      273.42     12.87 o 
 -10   2   1       21.26       31.08      5.96 o 
  -9   2   1        2.41        1.62      1.88 o 
  -8   2   1       53.45       51.45      3.53 o 
  -7   2   1      850.98      784.06     14.31 o 
  -6   2   1      973.90      978.48     16.64 o 
  -5   2   1      665.24      514.97      9.65 o 
  -4   2   1      596.83      630.65     15.38 o 
  -3   2   1     1059.84     1052.36     16.42 o 
  -2   2   1       10.61        8.74      1.21 o 
  -1   2   1     5679.06     5746.21    116.78 o 
   0   2   1     1350.59     1391.53     20.20 o 
   1   2   1     1927.19     1944.47     23.25 o 
   3   2   1     1015.42      980.98     22.92 o 
   4   2   1      438.62      465.22     13.50 o 
   5   2   1     4876.47     4976.80    103.91 o 
   7   2   1     2795.21     2800.75     63.10 o 
   8   2   1       67.19       57.13      5.96 o 
   9   2   1      470.95      408.72     16.01 o 
  10   2   1       22.67       35.79      6.28 o 
  11   2   1        3.37        1.88      4.08 o 
 -12   3   1       21.93       22.92      5.34 o 
 -11   3   1       78.28       74.40      7.22 o 
 -10   3   1        1.58       -0.76      2.10 o 
  -9   3   1     1841.39     1855.32     43.63 o 
  -8   3   1       34.80       36.21      2.99 o 
  -7   3   1     2546.76     2429.53     37.74 o 
  -6   3   1      259.25      266.79      7.85 o 
  -5   3   1     1805.54     1801.96     27.97 o 
  -4   3   1      173.57      198.44     13.03 o 
  -3   3   1      217.13      231.36      6.59 o 
  -2   3   1       10.26        8.79      1.57 o 
  -1   3   1     1800.26     1866.85     38.30 o 
   0   3   1       64.19       69.80      2.49 o 
   1   3   1     7355.56     7372.03     85.29 o 
   2   3   1      336.77      352.85     10.36 o 
   3   3   1     9268.15     9350.75    108.42 o 
   4   3   1        2.80        6.28      2.20 o 
   5   3   1     2456.56     2547.73     56.19 o 
   6   3   1        0.74        5.96      2.83 o 
   7   3   1        0.51       10.99      3.77 o 
   8   3   1        4.81        6.59      3.45 o 
   9   3   1      596.94      534.60     19.15 o 
  10   3   1      242.99      288.49     14.13 o 
  11   3   1      185.93      191.80     12.24 o 
 -12   4   1      254.00      288.49     13.18 o 
 -11   4   1     1425.31     1486.68     28.10 o 
 -10   4   1      199.39      237.19      8.95 o 
  -9   4   1      442.40      461.00     10.65 o 
  -8   4   1      163.50      165.61      7.06 o 
  -7   4   1      132.95      124.90      4.65 o 
  -6   4   1       73.88       82.90      3.44 o 
  -5   4   1     1035.77      992.53     16.73 o 
  -4   4   1      120.51      101.14      4.87 o 
  -3   4   1     5935.37     6015.07     86.54 o 
  -2   4   1      110.06      111.44      3.77 o 
  -1   4   1     6399.81     6350.18     90.87 o 
   0   4   1       62.50       60.53      3.98 o 
   1   4   1     1298.32     1212.34     27.31 o 
   2   4   1      429.12      470.79      7.18 o 
   3   4   1      586.68      598.86      9.34 o 
   4   4   1      137.26      154.93      4.87 o 
   5   4   1     3026.72     3077.62     67.18 o 
   6   4   1      255.13      226.33     10.36 o 
   7   4   1     1520.72     1569.57     39.24 o 
   8   4   1       44.62       46.77      6.28 o 
   9   4   1      315.54      316.74     14.44 o 
  10   4   1        3.19        2.51      4.08 o 
 -12   5   1        1.61        1.26      3.45 o 
 -11   5   1       91.59       95.92      5.76 o 
 -10   5   1       43.04       41.62      6.28 o 
  -9   5   1      490.41      534.63     11.86 o 
  -8   5   1       53.09       63.26      6.28 o 
  -7   5   1      150.90      159.78      5.34 o 
  -6   5   1       41.91       46.46      2.94 o 
  -5   5   1     1705.64     1710.88     27.04 o 
  -4   5   1      189.25      187.89      4.75 o 
  -3   5   1     2204.61     2284.67     34.45 o 
  -2   5   1      313.44      389.88      9.73 o 
  -1   5   1       31.81       38.08      2.09 o 
   0   5   1      248.33      178.30      5.65 o 
   1   5   1     1785.11     1770.06     22.10 o 
   2   5   1      663.32      695.40     10.08 o 
   3   5   1     1890.80     1884.54     24.04 o 
   4   5   1      504.67      512.11      8.44 o 
   5   5   1      264.30      251.43      7.06 o 
   6   5   1      604.96      613.70     19.46 o 
   7   5   1       23.72       23.54      4.71 o 
   8   5   1       69.83       68.12      7.53 o 
   9   5   1        0.71       -0.31      3.45 o 
  10   5   1       30.63       28.88      6.28 o 
 -12   6   1       46.67       51.80      6.91 o 
 -11   6   1      673.62      699.72     22.29 o 
 -10   6   1        5.68        4.08      3.77 o 
  -9   6   1      251.66      271.29      7.95 o 
  -8   6   1       24.74       27.23      2.94 o 
  -7   6   1      160.82      170.08      5.58 o 
  -6   6   1       17.48       18.33      5.96 o 
  -5   6   1        4.46        6.40      1.57 o 
  -4   6   1        0.14       -0.94      1.26 o 
  -3   6   1     2552.32     2666.39     54.62 o 
  -2   6   1        1.82       -0.66      2.51 o 
  -1   6   1     5815.69     5654.71     81.75 o 
   0   6   1       16.06       15.11      1.88 o 
   1   6   1     5172.71     5120.38     81.12 o 
   2   6   1       86.06       93.51      3.07 o 
   3   6   1      813.31      764.75     11.47 o 
   4   6   1        2.76        2.20      1.45 o 
   5   6   1      130.61      126.49      6.12 o 
   6   6   1       25.59       33.27      5.02 o 
   7   6   1      435.26      480.92     17.58 o 
   8   6   1        4.69        9.73      4.39 o 
   9   6   1      427.58      464.59     18.83 o 
 -12   7   1      390.58      398.36     16.64 o 
 -11   7   1       22.84       26.37      5.65 o 
 -10   7   1       71.92       69.38      7.53 o 
  -9   7   1       10.52       12.24      4.08 o 
  -8   7   1      113.97       95.74      8.16 o 
  -7   7   1       16.98       13.81      3.77 o 
  -6   7   1      316.69      316.11     12.56 o 
  -5   7   1     1056.86     1135.12     29.51 o 
  -2   7   1        5.04        9.73      1.96 o 
  -1   7   1       97.15      104.11      4.00 o 
   0   7   1      231.23      255.09      7.06 o 
   1   7   1      343.92      347.53      6.38 o 
   2   7   1      157.53      153.39      4.16 o 
   3   7   1     1149.94     1138.99     16.12 o 
   4   7   1       16.77       17.35      2.16 o 
   5   7   1      785.32      780.01     15.52 o 
   6   7   1        1.09        8.48      4.08 o 
   7   7   1      439.00      419.39     16.32 o 
   8   7   1       11.55       16.95      5.34 o 
 -11   8   1      406.29      378.58     16.32 o 
 -10   8   1      104.86      118.66      9.73 o 
  -9   8   1      447.06      446.39     16.95 o 
  -8   8   1      131.48      123.05      8.79 o 
  -7   8   1      678.74      658.59     21.03 o 
  -6   8   1        0.30       -0.31      3.14 o 
  -5   8   1      666.23      649.49     20.09 o 
  -4   8   1      459.67      463.97     16.01 o 
  -3   8   1        0.95       -1.26      2.83 o 
  -2   8   1      151.47      150.77      5.27 o 
  -1   8   1      529.74      493.33     21.35 o 
   0   8   1      405.84      395.98      9.03 o 
   1   8   1     2075.86     2096.43     50.23 o 
   2   8   1       50.04       52.30      3.89 o 
   3   8   1     1800.13     1764.99     23.67 o 
   4   8   1        2.79        1.93      1.75 o 
   5   8   1      235.82      243.00      7.76 o 
   6   8   1        9.62        5.65      3.77 o 
   7   8   1       50.69       75.03      8.16 o 
 -10   9   1      131.07      132.16      9.73 o 
  -9   9   1      108.44      120.54     10.36 o 
  -8   9   1       56.00       66.24      7.85 o 
  -7   9   1       18.87       15.07      4.71 o 
  -6   9   1       64.44       54.31      6.59 o 
  -5   9   1      178.28      191.17     10.36 o 
  -4   9   1       13.49       13.50      4.39 o 
  -3   9   1     1118.13     1120.76     20.11 o 
  -2   9   1      132.49      121.87      5.13 o 
  -1   9   1     1722.40     1753.91     28.89 o 
   0   9   1      265.42      255.55     10.20 o 
   1   9   1      426.47      425.35     15.07 o 
   2   9   1      641.45      620.30     19.15 o 
   3   9   1      210.59      203.73     10.05 o 
   4   9   1       60.34       54.94      6.28 o 
 -10  10   1      207.93      217.54     12.87 o 
  -9  10   1      506.67      460.83     18.21 o 
  -8  10   1       76.73       51.17      6.91 o 
  -7  10   1      697.22      647.61     21.97 o 
  -6  10   1        3.48        1.88      4.08 o 
  -5  10   1      159.50      140.01      9.73 o 
  -4  10   1       61.29       38.30      6.28 o 
  -3  10   1       23.29       23.86      5.34 o 
  -2  10   1        0.06       -1.57      3.45 o 
  -1  10   1      333.71      335.26     13.81 o 
   0  10   1      243.36      247.68     11.61 o 
   1  10   1     1025.78     1004.84     28.25 o 
   2  10   1       23.69       20.72      4.71 o 
   3  10   1      989.29     1019.28     28.25 o 
  -8  11   1       85.96       92.29     10.05 o 
  -7  11   1      101.43      105.48      9.73 o 
  -6  11   1        4.57        0.31      4.39 o 
  -5  11   1        1.66        0.31      4.39 o 
  -4  11   1       10.61        8.16      4.39 o 
  -3  11   1      375.82      376.38     16.01 o 
  -2  11   1       57.41       38.61      6.28 o 
  -1  11   1     1520.19     1583.70     41.12 o 
   0  11   1        3.43        2.83      4.08 o 
   1  11   1      620.97      626.89     21.03 o 
   2  11   1       13.05       18.83      5.34 o 
   3  11   1       28.13       37.67      6.28 o 
  -6  12   1        0.18       -1.88      4.39 o 
  -5  12   1      736.58      778.19     26.05 o 
  -4  12   1      166.75      193.37     11.93 o 
  -3  12   1      531.27      592.67     21.66 o 
  -2  12   1       84.93       84.76      8.79 o 
  -1  12   1       46.69       33.90      6.28 o 
   0  12   1       10.92       11.93      5.34 o 
   1  12   1      131.71      122.74     10.36 o 
   3 -13   2       68.51       78.48      8.48 o 
   0 -12   2      494.50      497.29     13.34 o 
   1 -12   2      113.97      104.76      6.30 o 
   2 -12   2      236.86      236.18     11.77 o 
   3 -12   2       11.94       10.09      3.31 o 
   4 -12   2        0.49       -1.05      3.77 o 
   5 -12   2        0.22       -0.16      3.11 o 
   6 -12   2      227.20      246.11     13.81 o 
   7 -12   2       86.08       82.25      9.42 o 
  -4 -11   2      344.54      373.87     15.07 o 
  -3 -11   2       16.68       19.15      5.02 o 
  -2 -11   2       77.92       92.92      7.85 o 
  -1 -11   2       13.48       12.24      3.11 o 
   0 -11   2       88.03       89.33      5.43 o 
   1 -11   2       26.56       37.61      4.87 o 
   2 -11   2      276.45      261.55     13.66 o 
   3 -11   2        0.01        0.94      2.66 o 
   4 -11   2      991.54     1048.39     20.49 o 
   5 -11   2       51.86       53.37      7.22 o 
   6 -11   2      629.46      606.80     21.35 o 
   7 -11   2       34.03       31.71      6.59 o 
   8 -11   2       38.73       43.63      7.22 o 
   9 -11   2      114.79      117.09     10.99 o 
  -6 -10   2        0.74        4.71      4.71 o 
  -5 -10   2        4.72        1.26      4.08 o 
  -4 -10   2       14.38        9.73      4.39 o 
  -3 -10   2        5.73        5.96      4.08 o 
  -2 -10   2      284.07      286.45      8.43 o 
  -1 -10   2        0.45        0.10      2.32 o 
   0 -10   2      539.65      548.97     12.32 o 
   1 -10   2      293.94      281.10      8.20 o 
   2 -10   2      554.60      560.75     20.56 o 
   3 -10   2      103.56      117.77      5.76 o 
   4 -10   2      214.23      232.92     11.61 o 
   5 -10   2        0.88        1.88      4.08 o 
   6 -10   2       20.33       17.89      5.02 o 
   7 -10   2      106.77      120.23      9.10 o 
   8 -10   2      195.03      185.21     11.61 o 
   9 -10   2      263.94      272.79     14.13 o 
  10 -10   2      391.95      389.88     17.27 o 
  -7  -9   2       28.95       29.82      5.96 o 
  -6  -9   2      302.38      311.09     13.50 o 
  -5  -9   2        3.10        1.57      3.77 o 
  -4  -9   2      776.64      791.07     22.92 o 
  -3  -9   2       70.95       62.78      6.28 o 
  -2  -9   2     1141.40     1124.40     20.20 o 
  -1  -9   2      122.60      123.94      5.21 o 
   0  -9   2      115.77      122.79      9.10 o 
   1  -9   2      165.69      162.99      5.98 o 
   2  -9   2      292.42      269.92      7.86 o 
   3  -9   2      137.88      124.62      8.16 o 
   4  -9   2     2042.07     2100.72     50.23 o 
   5  -9   2       59.28       58.39      6.59 o 
   6  -9   2     2562.91     2635.63     61.84 o 
   7  -9   2        0.16       -0.94      3.77 o 
   8  -9   2      764.77      718.24     23.54 o 
   9  -9   2       84.25       90.41      9.10 o 
  10  -9   2        5.23       15.70      5.34 o 
  -8  -8   2      791.86      810.84     25.74 o 
  -7  -8   2      168.26      167.77      7.21 o 
  -6  -8   2      240.69      230.17      8.48 o 
  -5  -8   2      106.26       99.31      5.81 o 
  -4  -8   2      107.98      125.57      7.85 o 
  -3  -8   2      212.92      223.62      6.65 o 
  -2  -8   2       16.34       15.34      2.51 o 
  -1  -8   2      503.47      494.26     10.65 o 
   0  -8   2     1096.67     1054.70     18.53 o 
   1  -8   2       79.20       64.57      4.00 o 
   2  -8   2     3578.32     3429.47     52.03 o 
   3  -8   2        0.28       -2.51      2.51 o 
   4  -8   2     3558.96     3388.71     75.03 o 
   5  -8   2       28.67       22.29      4.71 o 
   6  -8   2     1209.82     1108.75     30.14 o 
   7  -8   2       22.71       16.01      4.71 o 
   8  -8   2        5.87       13.81      4.39 o 
   9  -8   2        0.38        0.63      4.08 o 
  10  -8   2      235.27      237.01     12.56 o 
  11  -8   2        2.54        3.14      4.39 o 
  -9  -7   2      153.74      177.99     11.30 o 
  -8  -7   2       93.96       94.49      8.79 o 
  -7  -7   2        0.45       -0.83      3.61 o 
  -6  -7   2        3.07       -0.63      2.98 o 
  -5  -7   2      126.60      125.89      5.55 o 
  -4  -7   2      476.31      510.95      8.85 o 
  -3  -7   2      567.34      540.41      8.93 o 
  -2  -7   2     1763.77     1773.00     22.89 o 
  -1  -7   2       23.39       17.77      2.22 o 
   0  -7   2      890.98      830.50     14.98 o 
   1  -7   2       72.01       84.30      3.88 o 
   2  -7   2       54.02       55.25      5.02 o 
   3  -7   2      208.90      202.47      8.79 o 
   4  -7   2       58.52       32.02      4.39 o 
   5  -7   2       63.88       65.61      5.96 o 
   6  -7   2     2028.20     2014.08     47.72 o 
   7  -7   2       87.82       92.60      7.22 o 
   8  -7   2     3720.54     3689.13     82.25 o 
   9  -7   2       48.97       52.74      6.59 o 
  10  -7   2      464.12      469.30     17.58 o 
  11  -7   2       45.37       45.52      6.91 o 
  12  -7   2        0.43        0.63      4.39 o 
 -10  -6   2       70.91       62.78      8.48 o 
  -9  -6   2        4.53       -3.14      3.14 o 
  -8  -6   2      905.22      978.47     28.57 o 
  -7  -6   2      144.10      153.15      6.32 o 
  -6  -6   2     2190.34     2189.37     35.61 o 
  -5  -6   2      789.69      754.13     14.87 o 
  -4  -6   2     1764.84     1768.57     23.01 o 
  -3  -6   2       34.62       35.49      2.16 o 
  -2  -6   2      187.37      182.06      4.10 o 
  -1  -6   2      896.13      848.52     14.65 o 
   0  -6   2      855.53      828.89     11.28 o 
   1  -6   2        6.79        7.66      1.65 o 
   2  -6   2     2632.61     2446.02     53.68 o 
   3  -6   2       98.07      100.14      5.65 o 
   5  -6   2      124.65      124.62      4.39 o 
   6  -6   2     2553.20     2459.34     38.45 o 
   7  -6   2       23.63       19.15      4.39 o 
   8  -6   2       63.63       72.20      6.91 o 
   9  -6   2        3.97        4.08      3.77 o 
  10  -6   2      265.95      297.28     13.18 o 
  11  -6   2        2.80        1.26      4.08 o 
  12  -6   2      206.59      207.50     11.93 o 
 -10  -5   2      476.44      456.75     18.52 o 
  -9  -5   2      387.99      398.36     16.32 o 
  -8  -5   2      238.79      258.67     12.24 o 
  -7  -5   2      275.65      249.85      7.76 o 
  -6  -5   2        1.85        0.94      4.08 o 
  -5  -5   2      102.16       88.79     10.67 o 
  -4  -5   2      867.46      831.34     12.67 o 
  -3  -5   2      173.19      174.14      3.96 o 
  -2  -5   2     1290.90     1168.50     15.34 o 
  -1  -5   2        9.79       10.62      1.20 o 
   0  -5   2      595.97      473.12      6.83 o 
   1  -5   2      684.09      740.52     18.52 o 
   2  -5   2      189.71      131.53      5.96 o 
   3  -5   2      499.16      615.90     16.64 o 
   4  -5   2      986.29     1029.33     21.97 o 
   5  -5   2       55.29       70.00      3.77 o 
   6  -5   2      124.11      118.85     11.93 o 
   7  -5   2      613.37      575.75     11.58 o 
   8  -5   2     3473.12     3401.37     52.14 o 
   9  -5   2      584.82      564.32     12.41 o 
  10  -5   2     1032.98     1043.26     19.96 o 
  11  -5   2        1.35        3.45      3.77 o 
  12  -5   2      154.45      164.81     10.67 o 
 -11  -4   2        0.71        4.71      4.08 o 
 -10  -4   2      106.58       93.86      8.79 o 
  -9  -4   2        2.81       -3.14      3.14 o 
  -8  -4   2      195.23      171.40      9.73 o 
  -7  -4   2        6.40        9.73      3.45 o 
  -6  -4   2     3101.66     3050.77     63.41 o 
  -5  -4   2      278.95      257.90      6.87 o 
  -4  -4   2     3247.36     3064.71     45.94 o 
  -3  -4   2        1.15        0.05      0.88 o 
  -1  -4   2      437.66      461.09      6.70 o 
   0  -4   2       46.53       46.92      3.22 o 
   1  -4   2      379.10      388.63     10.67 o 
   2  -4   2       12.00        6.59      1.88 o 
   3  -4   2      266.26      270.23      5.27 o 
   4  -4   2     1903.27     1657.78     34.84 o 
   5  -4   2      182.36      183.02      7.22 o 
   6  -4   2     5328.48     5111.46     75.12 o 
   7  -4   2      117.63      101.13      4.29 o 
   8  -4   2      928.39      912.86     16.97 o 
   9  -4   2       39.54       42.47      4.39 o 
  10  -4   2        0.81        7.16      2.41 o 
  11  -4   2        9.66        6.50      2.98 o 
  12  -4   2       11.41       10.12      3.17 o 
 -11  -3   2       48.90       60.90      7.85 o 
 -10  -3   2      602.00      646.35     22.29 o 
  -9  -3   2      351.34      320.82     13.81 o 
  -8  -3   2      728.93      791.07     23.54 o 
  -7  -3   2      666.39      613.70     18.83 o 
  -6  -3   2      373.29      362.43      8.75 o 
  -5  -3   2       61.13       48.93      5.34 o 
  -4  -3   2       21.03       25.02      2.35 o 
  -3  -3   2      285.17      301.50      5.73 o 
  -2  -3   2      200.96      164.92      3.62 o 
  -1  -3   2      136.52      138.94      3.11 o 
   0  -3   2     2294.86     2296.49     40.81 o 
   1  -3   2      391.98      414.05     10.67 o 
   2  -3   2     2602.74     2539.63     36.93 o 
   3  -3   2      204.76      206.56      5.65 o 
   4  -3   2     2767.72     2812.89     41.71 o 
   5  -3   2      326.38      361.66      7.54 o 
   6  -3   2       34.64       34.53      2.55 o 
   7  -3   2      568.25      577.21     11.65 o 
   8  -3   2     1185.01     1226.30     21.53 o 
   9  -3   2      282.39      263.61      7.77 o 
  10  -3   2      776.88      791.76     17.74 o 
  11  -3   2       20.13       18.09      3.33 o 
  12  -3   2      484.36      519.28     13.31 o 
 -12  -2   2      504.10      565.05     21.97 o 
 -11  -2   2      108.74       88.84      8.79 o 
 -10  -2   2      360.68      366.02     15.38 o 
  -9  -2   2       37.54       32.02      5.34 o 
  -8  -2   2      103.74       79.11      7.22 o 
  -7  -2   2        6.49        8.48      3.14 o 
  -6  -2   2      170.81      144.40      7.53 o 
  -5  -2   2      287.49      299.16     10.36 o 
  -4  -2   2      267.25      159.47      6.91 o 
  -3  -2   2      169.08      202.16      6.91 o 
  -2  -2   2     2447.95     2429.50     35.29 o 
  -1  -2   2      124.47      120.53      2.64 o 
   0  -2   2    11199.15    10592.07    205.77 o 
   1  -2   2       40.45       46.88      4.24 o 
   2  -2   2     1869.49     2010.31     41.44 o 
   3  -2   2      177.04      201.22      6.28 o 
   4  -2   2     2359.08     2468.35     36.95 o 
   5  -2   2      620.62      680.04     12.32 o 
   6  -2   2     4642.54     4766.46     80.99 o 
   7  -2   2      187.23      185.85      5.77 o 
   8  -2   2      929.02      950.20     24.17 o 
   9  -2   2      379.62      397.57      9.98 o 
  10  -2   2      142.95      136.80      5.98 o 
  11  -2   2       35.81       47.57      4.44 o 
  12  -2   2       39.68       35.16      6.28 o 
 -12  -1   2        1.25        0.94      3.77 o 
 -11  -1   2        2.52       -3.14      3.14 o 
 -10  -1   2      110.70      121.80      8.79 o 
  -9  -1   2      218.98      179.87      9.73 o 
  -8  -1   2     1058.54     1074.22     28.88 o 
  -5  -1   2       99.15       85.07      3.45 o 
  -4  -1   2     3546.37     3550.04     43.59 o 
  -3  -1   2      292.92      336.20      9.10 o 
  -2  -1   2      947.96      960.73     14.87 o 
  -1  -1   2     3954.64     4022.25     68.75 o 
   0  -1   2     5148.37     5085.73    103.91 o 
   1  -1   2        1.80        2.51      0.94 o 
   2  -1   2    13667.79    14286.57    291.00 o 
   3  -1   2        8.65        9.73      2.20 o 
   4  -1   2     7110.93     7577.90    153.19 o 
   5  -1   2        0.41       -0.07      2.04 o 
   6  -1   2     1148.82     1221.01     20.52 o 
   7  -1   2       14.99       13.88      2.22 o 
   8  -1   2       30.57       35.19      3.45 o 
   9  -1   2        0.13       -1.88      1.88 o 
  10  -1   2      654.45      649.23     20.72 o 
  11  -1   2       34.55       36.37      9.26 o 
  12  -1   2      939.57     1061.66     31.71 o 
 -12   0   2      491.27      498.18     19.78 o 
 -11   0   2      130.90      138.12      9.73 o 
 -10   0   2      564.19      581.37     19.78 o 
  -9   0   2      153.52      160.10      9.10 o 
  -8   0   2      486.75      474.93     10.18 o 
  -7   0   2        0.47        0.43      1.26 o 
  -6   0   2        1.49        0.31      1.88 o 
  -5   0   2     1214.66     1354.01     21.38 o 
  -4   0   2     1591.49     1540.69     32.33 o 
  -3   0   2      780.67      816.93     12.65 o 
  -2   0   2     8090.13     7943.30    159.15 o 
  -1   0   2      533.30      544.33     11.61 o 
   1   0   2      171.12      180.19      5.02 o 
   2   0   2     2035.47     2109.82     43.95 o 
   3   0   2        0.00       -0.63      1.57 o 
   4   0   2      253.20      277.81      9.10 o 
   5   0   2      349.54      388.63     11.93 o 
   6   0   2     1861.03     1990.22     45.20 o 
   7   0   2       45.99       40.81      4.71 o 
   8   0   2     1020.39     1082.32     23.23 o 
   9   0   2       93.45       98.37      5.81 o 
  10   0   2      417.53      416.72     10.91 o 
  11   0   2      157.60      167.94     10.99 o 
  12   0   2        2.05        6.91      4.39 o 
 -12   1   2      175.30      186.15     11.30 o 
 -11   1   2        1.95        0.31      3.45 o 
 -10   1   2       15.42       14.75      4.08 o 
  -9   1   2       16.38       11.61      3.77 o 
  -8   1   2     1012.59      935.56     16.93 o 
  -7   1   2       26.34       32.34      6.75 o 
  -6   1   2     3818.47     3723.44     55.27 o 
  -5   1   2        9.17        8.16      2.20 o 
  -4   1   2     7650.80     7854.57    112.21 o 
  -3   1   2       33.13       32.36      2.67 o 
  -2   1   2     1999.97     2021.43     29.52 o 
  -1   1   2        6.67        5.71      0.75 o 
   0   1   2      702.48      697.05     10.88 o 
   7   1   2       59.52       47.09      5.34 o 
   8   1   2     1230.97     1154.26     30.76 o 
   9   1   2       68.57       55.37      4.29 o 
  10   1   2       53.73       56.10      5.02 o 
  11   1   2      195.71      207.50     12.24 o 
  12   1   2      134.66      157.90     11.61 o 
 -12   2   2      233.50      245.17     12.87 o 
 -11   2   2       34.93       37.36      5.96 o 
 -10   2   2     1822.45     1764.51     43.63 o 
  -9   2   2       45.12       60.49      3.98 o 
  -8   2   2     3001.12     2970.93     47.56 o 
  -7   2   2      164.27      157.96      9.10 o 
  -6   2   2     1007.23     1059.55     17.86 o 
  -5   2   2        4.30        7.50      1.43 o 
  -4   2   2      137.94      137.49      5.34 o 
  -3   2   2       44.16       39.78      2.10 o 
  -2   2   2     1529.14     1490.95     22.42 o 
  -1   2   2       70.96       75.09      2.32 o 
   0   2   2      543.08      492.22     11.93 o 
   1   2   2       27.02       27.20      1.29 o 
   2   2   2     2847.09     2748.95     57.45 o 
   3   2   2      131.74      157.90      6.28 o 
   4   2   2      480.94      472.44     13.81 o 
   5   2   2      441.51      447.64     13.81 o 
   7   2   2      113.48      119.92      7.53 o 
   8   2   2     1059.75     1018.97     28.57 o 
   9   2   2       79.30       90.72      8.48 o 
  10   2   2      890.26      854.16     27.00 o 
  11   2   2       51.22       61.53      7.85 o 
 -12   3   2      180.25      188.03     10.99 o 
 -11   3   2      151.09      161.35      9.73 o 
 -10   3   2        5.21       10.67      2.55 o 
  -9   3   2       27.93       24.35      3.14 o 
  -8   3   2      662.08      644.96     12.87 o 
  -7   3   2      276.54      290.11      8.63 o 
  -6   3   2     1317.18     1309.07     28.88 o 
  -5   3   2      519.01      532.60     10.10 o 
  -4   3   2     4979.43     4989.35     72.47 o 
  -3   3   2      476.56      477.88      8.75 o 
  -2   3   2     6540.87     6253.49    125.57 o 
  -1   3   2       45.87       48.03      2.83 o 
   0   3   2      409.01      387.62      6.52 o 
   1   3   2      165.55      183.95      5.34 o 
   2   3   2      116.05      121.17      3.77 o 
   3   3   2      179.30      199.23      5.21 o 
   4   3   2      897.06      899.68     22.92 o 
   5   3   2       19.04       19.15      3.45 o 
   6   3   2      561.09      528.00     16.95 o 
   7   3   2      196.95      212.21     10.36 o 
   8   3   2     1086.83     1045.65     29.51 o 
   9   3   2      128.00      153.82     10.05 o 
  10   3   2      382.08      393.96     16.95 o 
  11   3   2        1.25        2.51      4.39 o 
 -12   4   2       22.84       14.75      4.39 o 
 -11   4   2       53.34       37.04      5.65 o 
 -10   4   2      300.39      303.59     12.40 o 
  -9   4   2        1.51        0.63      1.78 o 
  -8   4   2      514.76      527.77     11.32 o 
  -7   4   2        2.25        3.16      1.65 o 
  -6   4   2     1815.85     1874.04     29.63 o 
  -5   4   2       66.37       63.13      3.17 o 
  -4   4   2     2914.81     2889.78     59.49 o 
  -3   4   2        4.41        2.20      1.73 o 
  -2   4   2      180.67      176.34      5.81 o 
   0   4   2     4405.55     4284.83     61.66 o 
   1   4   2      254.02      283.79      4.79 o 
   2   4   2     7353.32     7440.48    107.21 o 
   3   4   2       58.19       59.14      2.40 o 
   4   4   2     3444.17     3437.99     73.77 o 
   5   4   2      107.88      125.25      7.22 o 
   6   4   2      697.93      719.81     21.35 o 
   7   4   2        0.01       -1.26      2.83 o 
   8   4   2        0.44        3.77      3.45 o 
   9   4   2      156.41      155.39     10.36 o 
  10   4   2      419.39      461.77     19.15 o 
 -12   5   2      490.08      525.81     18.52 o 
 -11   5   2      261.30      317.21      9.54 o 
 -10   5   2      459.22      446.32     10.99 o 
  -9   5   2       23.85       15.68      2.64 o 
  -8   5   2       88.32       96.86      4.65 o 
  -7   5   2       95.07       95.25      4.29 o 
  -6   5   2       81.87       79.35      6.59 o 
  -5   5   2      126.18      116.10      4.07 o 
  -4   5   2     2919.16     3028.94     45.36 o 
  -3   5   2      201.66      199.68      5.05 o 
  -2   5   2    10016.71    10601.21    211.58 o 
  -1   5   2      122.71      128.39      5.96 o 
   0   5   2     4572.62     4635.48     67.68 o 
   1   5   2      853.96      880.16     15.19 o 
   2   5   2      423.78      414.13      8.79 o 
   3   5   2       57.37       65.72      2.71 o 
   4   5   2      304.37      292.53      8.52 o 
   5   5   2      591.34      608.99     18.52 o 
   6   5   2      776.97      766.27     22.60 o 
   7   5   2        2.39        3.14      3.14 o 
   8   5   2     1161.21     1073.27     30.76 o 
   9   5   2       66.88       65.92      8.16 o 
  10   5   2      355.28      363.51     16.95 o 
 -11   6   2       25.10       24.80      5.34 o 
 -10   6   2       15.80       17.89      5.02 o 
  -9   6   2       66.98       65.72      4.42 o 
  -8   6   2       44.39       45.22      3.62 o 
  -7   6   2       34.60       32.77      2.94 o 
  -6   6   2     1552.53     1669.67     27.23 o 
  -5   6   2      267.48      265.16      6.64 o 
  -4   6   2     3515.18     3680.00     54.88 o 
  -3   6   2       98.36       98.57      4.39 o 
  -2   6   2      143.41      144.71      5.34 o 
  -1   6   2      278.88      294.74      6.70 o 
   0   6   2      359.42      351.76      6.03 o 
   1   6   2        5.68        4.05      1.18 o 
   2   6   2      785.95      803.45     11.81 o 
   3   6   2       30.24       31.43      2.16 o 
   4   6   2      963.90      959.03     14.12 o 
   5   6   2       68.89       67.49      6.28 o 
   6   6   2      878.83      849.45     24.80 o 
   7   6   2       35.71       35.47      5.65 o 
   8   6   2      101.50      100.14      9.10 o 
   9   6   2       17.11       11.61      5.02 o 
 -12   7   2      326.89      342.79     15.38 o 
 -11   7   2       81.08       89.78      8.48 o 
 -10   7   2      875.16      883.04     26.37 o 
  -9   7   2       14.86       13.18      4.39 o 
  -8   7   2      617.90      589.53     19.15 o 
  -7   7   2      218.75      204.04     10.05 o 
  -6   7   2      800.92      777.57     22.60 o 
  -5   7   2      237.48      230.73     10.36 o 
  -4   7   2       74.74       80.45      5.65 o 
  -3   7   2      117.29      105.16      4.71 o 
  -2   7   2     3142.53     3098.63     37.70 o 
  -1   7   2      391.11      397.44     10.51 o 
   0   7   2     4787.59     4870.77     58.08 o 
   1   7   2       85.42       86.54      4.86 o 
   2   7   2     1989.59     1931.08     25.04 o 
   3   7   2      354.91      342.42      6.80 o 
   4   7   2       99.82       89.48      3.80 o 
   5   7   2       60.35       61.84      6.28 o 
   6   7   2      369.02      380.15     15.07 o 
   7   7   2      121.80      114.89      9.73 o 
   8   7   2      589.61      569.76     20.72 o 
 -11   8   2      105.05      145.66     10.36 o 
 -10   8   2       17.34       15.38      5.02 o 
  -9   8   2       14.80       15.07      5.02 o 
  -8   8   2       51.06       54.62      6.59 o 
  -7   8   2        3.83        5.02      3.77 o 
  -6   8   2      314.31      314.23     13.18 o 
  -5   8   2      273.77      289.43     12.24 o 
  -4   8   2      265.45      291.94     12.24 o 
  -3   8   2       53.54       63.04      3.83 o 
  -2   8   2        7.71        8.60      2.03 o 
  -1   8   2        2.84        4.29      1.96 o 
   0   8   2      159.91      141.26      8.16 o 
   1   8   2      118.42      116.11      4.74 o 
   2   8   2      173.40      171.13      6.08 o 
   3   8   2        0.48        1.46      1.96 o 
   4   8   2      657.53      653.52     14.91 o 
   5   8   2       48.37       53.37      6.28 o 
   6   8   2      752.08      754.02     23.54 o 
   7   8   2      107.47      141.58     10.05 o 
 -10   9   2      621.11      648.86     22.29 o 
  -9   9   2       43.90       40.49      6.59 o 
  -8   9   2      502.30      541.19     19.46 o 
  -7   9   2       81.00       80.99      7.85 o 
  -6   9   2      165.41      174.22     10.05 o 
  -5   9   2       12.90        6.59      3.77 o 
  -4   9   2        6.44        8.48      3.77 o 
  -3   9   2       94.59       82.87      7.53 o 
  -2   9   2      217.57      218.48     10.99 o 
  -1   9   2      307.16      291.00     12.24 o 
   0   9   2     1043.95      996.99     27.31 o 
   1   9   2      103.47       92.92      7.85 o 
   2   9   2     1092.68     1066.05     28.88 o 
   3   9   2        7.58       14.44      4.39 o 
   4   9   2      727.98      740.84     22.29 o 
  -9  10   2       19.38       14.13      5.34 o 
  -8  10   2       67.11       63.72      7.85 o 
  -7  10   2       93.68       95.12      9.10 o 
  -6  10   2      123.64      112.38      9.73 o 
  -5  10   2        0.45        1.26      3.77 o 
  -4  10   2      790.47      776.31     24.17 o 
  -3  10   2       15.81        8.79      4.39 o 
  -2  10   2     1361.77     1387.19     36.73 o 
  -1  10   2       11.04        9.42      4.39 o 
   0  10   2      336.91      315.48     13.81 o 
   1  10   2        0.84        0.94      3.77 o 
   2  10   2        0.11        1.88      4.08 o 
   3  10   2       20.29       20.72      5.34 o 
   4  10   2      275.78      277.50     12.87 o 
  -8  11   2      646.75      680.57     24.17 o 
  -7  11   2      272.49      273.42     14.44 o 
  -6  11   2      285.80      274.36     14.13 o 
  -5  11   2       43.52       39.55      6.59 o 
  -4  11   2      156.95      150.37     10.67 o 
  -3  11   2       39.09       38.30      6.28 o 
  -2  11   2       82.25       85.07      8.48 o 
  -1  11   2       17.90       19.15      5.34 o 
   0  11   2       30.06       33.27      6.28 o 
   1  11   2        0.40        4.71      4.39 o 
   2  11   2      178.45      159.78     10.67 o 
   3  11   2      141.19      136.87     10.05 o 
  -6  12   2       45.89       58.07      8.16 o 
  -5  12   2       16.81       17.89      5.65 o 
  -4  12   2      143.16      149.74     11.30 o 
  -3  12   2       22.32       31.39      6.91 o 
  -2  12   2     1035.36     1085.83     32.33 o 
  -1  12   2       12.97        8.16      5.34 o 
   2 -13   3       11.11        6.12      3.55 o 
   3 -13   3        4.86        9.23      3.53 o 
  -2 -12   3       51.13       60.90      7.22 o 
  -1 -12   3        4.78       15.38      5.02 o 
   0 -12   3       35.62       37.29      4.32 o 
   1 -12   3      170.67      187.22     14.60 o 
   2 -12   3        6.40        1.69      4.55 o 
   3 -12   3      777.84      827.03     22.60 o 
   4 -12   3       16.46       17.72      3.98 o 
   5 -12   3      391.82      404.37     11.74 o 
   6 -12   3        0.71       -3.77      3.77 o 
   7 -12   3        2.98        6.59      5.02 o 
  -4 -11   3       10.51       10.67      5.02 o 
  -3 -11   3      493.67      521.10     18.21 o 
  -2 -11   3       16.86       18.52      5.02 o 
  -1 -11   3     1210.11     1317.81     33.90 o 
   0 -11   3       26.52       23.75      3.53 o 
   1 -11   3      579.70      596.98     16.17 o 
   2 -11   3        8.91        5.65      4.24 o 
   3 -11   3       33.37       43.22      4.29 o 
   4 -11   3        0.18        0.82      2.86 o 
   5 -11   3      145.57      160.72     10.36 o 
   6 -11   3       14.01       12.56      5.34 o 
   7 -11   3      187.90      176.42     11.61 o 
   8 -11   3        2.53       -4.08      4.08 o 
  -6 -10   3      230.52      221.00     11.93 o 
  -5 -10   3      465.80      480.60     17.58 o 
  -4 -10   3      209.20      214.72     11.30 o 
  -3 -10   3      371.34      378.90     14.44 o 
  -2 -10   3       13.23       10.05      4.08 o 
  -1 -10   3       72.86       72.40      5.34 o 
   0 -10   3      206.52      198.30      8.00 o 
   1 -10   3       72.34       82.72      5.09 o 
   2 -10   3       15.16       12.43      2.99 o 
   3 -10   3     1392.30     1403.02     37.67 o 
   4 -10   3       17.15       17.27      4.71 o 
   5 -10   3     1559.88     1576.48     40.81 o 
   6 -10   3        8.78       12.87      4.71 o 
   7 -10   3      396.41      338.40     15.07 o 
   8 -10   3        9.35        1.26      4.08 o 
   9 -10   3       17.40       14.44      5.34 o 
  10 -10   3        5.26        5.96      5.02 o 
  -7  -9   3      465.60      484.37     17.89 o 
  -6  -9   3        3.56        1.26      4.08 o 
  -5  -9   3      156.03      175.16     10.05 o 
  -4  -9   3      108.66      118.35      8.16 o 
  -3  -9   3       42.04       41.75      5.65 o 
  -2  -9   3      174.75      163.25      7.85 o 
  -1  -9   3      648.40      679.05     13.65 o 
   0  -9   3        0.07        2.35      2.83 o 
   1  -9   3     1736.90     1756.30     35.16 o 
   2  -9   3       84.17       77.64      5.65 o 
   3  -9   3     1213.50     1243.42     32.33 o 
   4  -9   3      287.11      250.82     11.30 o 
   5  -9   3      115.31      134.36      9.10 o 
   6  -9   3       30.97       35.47      5.65 o 
   7  -9   3      164.71      157.90     10.05 o 
   8  -9   3       38.98       42.38      6.59 o 
   9  -9   3      605.60      606.80     21.35 o 
  10  -9   3       33.41       31.71      6.59 o 
  -8  -8   3        6.33       13.29      3.39 o 
  -7  -8   3      243.88      246.27      8.54 o 
  -6  -8   3       60.90       48.52      4.20 o 
  -5  -8   3      963.39      968.43     26.68 o 
  -4  -8   3       63.03       63.10      6.28 o 
  -3  -8   3      685.34      706.62     20.40 o 
  -2  -8   3      115.75      105.76      4.42 o 
  -1  -8   3      323.35      319.20      7.98 o 
   0  -8   3      291.17      274.65      7.43 o 
   1  -8   3        2.98        2.35      2.00 o 
   2  -8   3       92.92       93.78      4.71 o 
   3  -8   3      726.75      735.82     21.03 o 
   4  -8   3       28.85       28.25      4.39 o 
   5  -8   3     1570.05     1567.06     38.61 o 
   6  -8   3        0.12        0.94      3.14 o 
   7  -8   3     1719.41     1806.89     44.89 o 
   8  -8   3       48.83       44.26      6.28 o 
   9  -8   3      354.14      361.94     15.38 o 
  10  -8   3      127.68      132.79     10.05 o 
  11  -8   3        7.58       11.30      5.02 o 
  -9  -7   3      457.62      449.21     18.21 o 
  -8  -7   3      215.68      223.29      8.20 o 
  -7  -7   3      407.08      428.92     11.21 o 
  -6  -7   3        2.80        6.19      2.41 o 
  -5  -7   3      269.76      292.58     14.44 o 
  -4  -7   3       22.14       19.39      2.64 o 
  -3  -7   3       66.67       61.12      2.86 o 
  -2  -7   3       92.66       77.24      2.89 o 
  -1  -7   3       66.76       59.75      3.39 o 
   0  -7   3        1.69        0.81      1.51 o 
   1  -7   3     1630.30     1539.92     29.82 o 
   2  -7   3        0.99       -1.26      2.20 o 
   3  -7   3     1737.45     1599.71     37.98 o 
   4  -7   3       11.30       15.07      3.77 o 
   5  -7   3     1328.07     1294.27     32.65 o 
   6  -7   3       25.58       20.09      4.08 o 
   7  -7   3      261.87      233.87     10.99 o 
   8  -7   3       40.55       31.08      5.65 o 
   9  -7   3      348.11      393.65     15.70 o 
  10  -7   3      106.90       98.57      8.79 o 
  11  -7   3      407.77      386.12     16.64 o 
 -10  -6   3       43.85       37.67      6.59 o 
  -9  -6   3      191.25      176.11     10.99 o 
  -8  -6   3       24.23       24.02      7.22 o 
  -7  -6   3       10.06       13.49      2.89 o 
  -6  -6   3      357.87      341.26      9.21 o 
  -5  -6   3     1461.13     1438.11     24.64 o 
  -4  -6   3      153.77      143.91      9.73 o 
  -3  -6   3     2506.21     2418.76     30.20 o 
  -2  -6   3        2.01        0.74      1.23 o 
  -1  -6   3     2575.64     2502.85     37.96 o 
   0  -6   3      160.00      134.54      3.00 o 
   1  -6   3     1759.15     1727.47     38.93 o 
   2  -6   3      114.82      101.08      5.65 o 
   3  -6   3       96.28       95.74      5.96 o 
   4  -6   3        2.09        2.51      2.51 o 
   6  -6   3       33.52       33.90      4.71 o 
   7  -6   3     3149.12     3057.53     68.43 o 
   8  -6   3      155.93      144.71      8.79 o 
   9  -6   3     1315.79     1300.55     34.22 o 
  10  -6   3      105.31      108.93      9.10 o 
  11  -6   3      185.86      187.72     11.30 o 
  12  -6   3        7.11       10.05      5.02 o 
 -10  -5   3       49.14       44.26      7.22 o 
  -9  -5   3      130.48      139.06      9.73 o 
  -8  -5   3       41.56       41.44      5.96 o 
  -7  -5   3      826.84      808.16     16.53 o 
  -6  -5   3       71.35       77.15      5.49 o 
  -5  -5   3     1812.54     1751.96     28.63 o 
  -4  -5   3        8.27        8.70      1.98 o 
  -3  -5   3     1486.02     1438.83     18.59 o 
  -2  -5   3      150.85      188.16      3.91 o 
  -1  -5   3      249.97      259.97      4.58 o 
   0  -5   3      584.07      633.09     11.71 o 
   1  -5   3     1079.99     1038.12     24.49 o 
   2  -5   3     1046.76     1135.43     26.68 o 
   3  -5   3     2545.40     2425.66     35.86 o 
   4  -5   3       42.58       42.85      2.18 o 
   5  -5   3     3845.46     3808.73     77.85 o 
   6  -5   3       18.52       16.17      2.83 o 
   7  -5   3     1763.38     1714.16     27.93 o 
   8  -5   3        7.59        6.99      2.03 o 
   9  -5   3        1.51        0.45      1.96 o 
  10  -5   3      122.71      109.41      5.81 o 
  11  -5   3      255.91      274.05     12.87 o 
  12  -5   3       32.87       35.47      6.59 o 
 -11  -4   3      399.71      387.06     17.58 o 
 -10  -4   3      112.36      128.08      9.73 o 
  -9  -4   3      623.98      576.98     20.09 o 
  -8  -4   3      541.03      536.79     18.52 o 
  -7  -4   3      738.27      699.68     14.53 o 
  -6  -4   3     1145.12     1072.63     19.41 o 
  -5  -4   3       52.40       51.55      3.33 o 
  -4  -4   3        5.18        0.94      1.33 o 
  -3  -4   3      804.65      709.79      9.93 o 
  -2  -4   3      273.55      287.34      9.10 o 
  -1  -4   3     5410.81     5202.24     60.77 o 
   0  -4   3      698.62      679.58     10.95 o 
   1  -4   3     5013.73     4902.07     70.00 o 
   2  -4   3      393.56      422.72      7.32 o 
   3  -4   3      704.30      691.31     16.64 o 
   4  -4   3      258.84      269.34      7.53 o 
   5  -4   3      156.01      175.16      6.28 o 
   6  -4   3       73.77       73.84      3.53 o 
   7  -4   3     1978.36     1993.51     31.94 o 
   8  -4   3       28.88       31.33      3.11 o 
   9  -4   3      924.26      901.00     17.53 o 
  10  -4   3       55.65       48.07      5.65 o 
  11  -4   3      460.40      421.77     11.61 o 
  12  -4   3       24.94       24.58      3.88 o 
 -11  -3   3      367.44      430.06     18.21 o 
 -10  -3   3       50.05       44.58      6.59 o 
  -9  -3   3        5.76       12.56      4.08 o 
  -8  -3   3       79.10       80.36      7.22 o 
  -7  -3   3      759.61      711.96     21.03 o 
  -6  -3   3      401.32      403.69     13.81 o 
  -5  -3   3     2942.38     2868.55     62.47 o 
  -4  -3   3      244.85      221.94      8.48 o 
  -3  -3   3     5629.03     5344.02    138.75 o 
  -2  -3   3        9.13       19.07      8.48 o 
  -1  -3   3     3304.57     3295.42     47.61 o 
   0  -3   3        0.98       -1.10      1.10 o 
   1  -3   3      314.99      353.21     10.36 o 
   2  -3   3      461.53      493.23      8.40 o 
   3  -3   3     4805.53     4997.49     72.12 o 
   4  -3   3       40.59       45.83      3.45 o 
   5  -3   3     6509.14     6804.85     98.54 o 
   6  -3   3      220.23      228.51      6.10 o 
   7  -3   3     2019.03     2003.74     32.18 o 
   8  -3   3      314.37      330.60      8.66 o 
   9  -3   3      317.40      306.33      8.54 o 
  10  -3   3       27.23       26.31      4.71 o 
  11  -3   3        3.04        1.21      2.55 o 
  12  -3   3       28.46       33.64      4.10 o 
 -12  -2   3       94.15       85.38      9.42 o 
 -11  -2   3      201.93      253.64     13.50 o 
 -10  -2   3      101.41       85.38      8.16 o 
  -9  -2   3      312.20      360.69     14.75 o 
  -8  -2   3      967.58      990.40     27.62 o 
  -7  -2   3     1518.22     1543.52     37.67 o 
  -6  -2   3      831.37      798.29     21.66 o 
  -5  -2   3     1401.10     1398.55     17.99 o 
  -4  -2   3      501.72      577.52     10.75 o 
  -3  -2   3      298.45      305.38      6.43 o 
  -2  -2   3      652.31      651.24     10.88 o 
  -1  -2   3     6530.32     6276.03     72.67 o 
   0  -2   3       29.12       24.65      1.33 o 
   1  -2   3     4542.53     4517.89     64.81 o 
   2  -2   3       52.40       53.86      2.19 o 
   3  -2   3     5540.93     5974.11    120.54 o 
   4  -2   3        5.18        5.82      2.98 o 
   5  -2   3     2017.40     2122.18     32.85 o 
   6  -2   3       31.39       37.18      2.77 o 
   7  -2   3       16.26       15.80      2.32 o 
   8  -2   3        0.56       -0.87      1.88 o 
   9  -2   3      131.62      122.27      5.55 o 
  10  -2   3       10.46        7.62      2.77 o 
  11  -2   3      479.12      474.60     13.03 o 
  12  -2   3       19.31       17.67      3.55 o 
 -12  -1   3       12.15       12.24      4.71 o 
 -11  -1   3      548.03      504.77     19.46 o 
 -10  -1   3      336.48      323.33     14.13 o 
  -9  -1   3      189.13      164.81      9.42 o 
  -8  -1   3      710.95      635.99     19.78 o 
  -6  -1   3      514.24      597.38     13.81 o 
  -5  -1   3      924.60      879.17     11.95 o 
  -4  -1   3     1281.62     1346.10     21.30 o 
  -3  -1   3     3898.11     3722.40     75.34 o 
  -2  -1   3       91.83       92.29      3.77 o 
  -1  -1   3      266.11      302.82      8.48 o 
   0  -1   3      135.87      139.69      4.39 o 
   1  -1   3     1064.12     1197.27     25.43 o 
   2  -1   3      168.96      175.79      5.65 o 
   3  -1   3       79.24       94.17      4.39 o 
   4  -1   3      170.82      178.30      6.91 o 
   5  -1   3     1412.49     1533.47     34.84 o 
   6  -1   3      612.55      657.97     18.21 o 
   7  -1   3     1483.97     1572.36     26.30 o 
   8  -1   3      380.32      380.89      9.54 o 
   9  -1   3     1770.18     1769.43     30.29 o 
  10  -1   3       18.19       24.33      3.61 o 
  11  -1   3      477.55      471.06     12.41 o 
  12  -1   3        1.36        2.20      4.08 o 
 -12   0   3        5.99        4.39      4.39 o 
 -11   0   3       14.83       19.46      4.71 o 
 -10   0   3       14.66       21.03      4.71 o 
  -9   0   3      645.09      635.68     20.40 o 
  -8   0   3      117.76      113.64      7.53 o 
  -7   0   3     4000.05     4065.51     86.95 o 
  -5   0   3     7685.84     7666.74    155.07 o 
  -4   0   3      450.52      427.24     10.05 o 
  -3   0   3      864.65      828.95     12.75 o 
  -2   0   3     1045.79     1097.43     16.31 o 
  -1   0   3       57.96       51.66      1.65 o 
   0   0   3       80.71       77.54      3.45 o 
   2   0   3        7.13        4.71      1.57 o 
   3   0   3     5082.53     5156.68    105.16 o 
   4   0   3      100.93      139.38      6.28 o 
   5   0   3     6863.65     7003.12    143.46 o 
   6   0   3      228.48      218.17      9.10 o 
   7   0   3      833.19      864.52     23.86 o 
   8   0   3      967.94     1012.37     27.62 o 
   9   0   3      175.25      195.97      7.06 o 
  10   0   3      286.37      273.99      8.72 o 
  11   0   3      986.88     1046.76     21.28 o 
  12   0   3        1.77        7.85      4.71 o 
 -12   1   3       43.83       57.45      7.53 o 
 -11   1   3      280.87      250.19     12.56 o 
 -10   1   3      335.76      330.24     13.81 o 
  -9   1   3      977.38      876.76     25.11 o 
  -8   1   3     1006.74      937.76     21.50 o 
  -7   1   3      299.33      314.24      7.46 o 
  -6   1   3        4.83        1.88      2.20 o 
  -5   1   3      995.03     1021.48     24.49 o 
  -4   1   3       82.39       71.17      2.64 o 
  -3   1   3     4529.88     4304.74     62.15 o 
  -2   1   3       42.08       47.31      2.00 o 
  -1   1   3     2864.05     3143.60     45.61 o 
   0   1   3       93.55       75.97      3.77 o 
   7   1   3     1287.02     1394.41     34.84 o 
   8   1   3      598.17      599.89     19.46 o 
   9   1   3     1672.40     1631.10     41.75 o 
  10   1   3      179.57      193.67      9.89 o 
  11   1   3      376.93      366.65     16.64 o 
 -12   2   3        2.49       -2.51      3.45 o 
 -11   2   3      157.82      148.48      9.42 o 
 -10   2   3        8.43       12.87      4.08 o 
  -9   2   3      334.71      287.23     11.93 o 
  -8   2   3       12.56       11.90      2.32 o 
  -7   2   3     3279.18     3267.07     49.39 o 
  -6   2   3      221.55      222.05      5.76 o 
  -5   2   3     9930.95     9940.39    142.28 o 
  -4   2   3      409.34      399.30     11.30 o 
  -3   2   3     4189.56     3618.33    507.60 o 
  -2   2   3        1.62        0.00      0.67 o 
   0   2   3     1292.68     1342.61     29.19 o 
   2   2   3       74.78       79.23      3.14 o 
   3   2   3     4789.95     4870.70    100.45 o 
   4   2   3      945.22      957.44     23.86 o 
   6   2   3      681.08      682.14     19.78 o 
   7   2   3     2609.13     2750.21     62.47 o 
   8   2   3       33.94       30.14      5.02 o 
   9   2   3      218.80      215.35     11.61 o 
  10   2   3       55.25       51.17      6.91 o 
  11   2   3      223.52      221.31     13.18 o 
 -12   3   3       14.69       18.21      5.02 o 
 -11   3   3      598.68      559.08     19.15 o 
 -10   3   3        1.02        0.94      2.83 o 
  -9   3   3     2780.96     2655.97     65.14 o 
  -8   3   3        3.16        1.59      1.65 o 
  -7   3   3     2043.68     2090.27     33.18 o 
  -6   3   3        1.03        3.55      1.43 o 
  -5   3   3      424.33      454.71      9.10 o 
  -4   3   3       10.35        7.37      1.65 o 
  -3   3   3     1060.09     1031.74     33.12 o 
  -2   3   3      125.86      134.73      3.66 o 
  -1   3   3     4665.97     4623.96     94.17 o 
   0   3   3      775.58      817.59     13.50 o 
   1   3   3     9124.35     9292.33    132.84 o 
   2   3   3      709.17      778.56     13.54 o 
   3   3   3     3304.70     3383.06     71.57 o 
   4   3   3       42.97       56.82      5.02 o 
   5   3   3      142.41      147.54      7.53 o 
   6   3   3        1.74        0.31      2.20 o 
   7   3   3      902.89      887.75     25.43 o 
   8   3   3      395.02      389.57     15.38 o 
   9   3   3      871.79      876.76     27.00 o 
  10   3   3       88.44       84.76      8.79 o 
 -12   4   3      274.07      293.51     13.50 o 
 -11   4   3      478.56      478.72     17.27 o 
 -10   4   3        1.57        1.88      2.22 o 
  -9   4   3       55.14       51.92      5.49 o 
  -8   4   3      176.84      169.28      5.77 o 
  -7   4   3      810.69      836.25     23.23 o 
  -6   4   3      143.92      162.86      5.21 o 
  -5   4   3     4331.21     4299.20     63.47 o 
  -4   4   3      941.52      962.35     16.30 o 
  -3   4   3     6350.45     6529.74     94.43 o 
  -2   4   3       11.16       12.51      2.67 o 
  -1   4   3     1616.67     1651.10     24.39 o 
   0   4   3      916.99     1026.57     19.46 o 
   1   4   3      688.65      663.82     10.90 o 
   2   4   3     1674.97     1863.08     29.30 o 
   3   4   3        7.25        9.28      1.78 o 
   4   4   3      315.65      347.50     11.93 o 
   5   4   3      320.40      311.72     11.93 o 
   6   4   3      426.03      399.30     14.44 o 
   7   4   3      841.25      829.99     24.80 o 
   8   4   3      177.69      159.15     10.05 o 
   9   4   3      569.69      601.46     21.35 o 
  10   4   3        6.85       12.24      5.02 o 
 -12   5   3        3.20       -1.26      3.77 o 
 -11   5   3       73.32       64.67      6.91 o 
 -10   5   3       16.88       20.50      3.08 o 
  -9   5   3      742.28      703.57     14.53 o 
  -8   5   3       18.74       22.21      4.39 o 
  -7   5   3     1372.81     1367.27     31.39 o 
  -6   5   3      907.01      929.86     16.73 o 
  -5   5   3     2895.56     2995.45     45.60 o 
  -4   5   3      748.87      759.56     13.71 o 
  -3   5   3      671.73      717.33     13.05 o 
  -2   5   3       79.06       87.92      6.12 o 
  -1   5   3     1006.58     1021.43     24.64 o 
   0   5   3       50.40       50.92      2.23 o 
   1   5   3     4269.91     4332.13     64.03 o 
   2   5   3       40.11       42.13      3.98 o 
   3   5   3     2718.80     2643.69     58.86 o 
   4   5   3       77.62       68.43      5.96 o 
   5   5   3      564.15      502.58     16.32 o 
   6   5   3      153.76      179.25      9.73 o 
   7   5   3       40.26       30.45      5.02 o 
   8   5   3      191.29      181.76     10.99 o 
   9   5   3       77.06       97.94      9.73 o 
 -11   6   3      724.86      769.09     23.86 o 
 -10   6   3      161.89      154.90      6.43 o 
  -9   6   3      101.01      106.18      9.89 o 
  -8   6   3      293.79      294.52      9.10 o 
  -7   6   3        1.96        4.43      1.80 o 
  -6   6   3      197.05      197.40      8.95 o 
  -5   6   3      236.27      227.30      6.33 o 
  -4   6   3      653.39      663.26     12.56 o 
  -3   6   3     1698.84     1708.75     27.36 o 
  -2   6   3      429.82      430.38     11.93 o 
  -1   6   3     2273.11     2157.22     46.15 o 
   0   6   3        1.06        0.26      1.21 o 
   1   6   3      820.91      760.99     11.04 o 
   2   6   3        1.60        4.57      1.28 o 
   3   6   3      238.91      213.83      4.98 o 
   4   6   3        2.63        1.02      3.14 o 
   5   6   3        7.38        8.16      3.45 o 
   6   6   3      193.14      183.33     10.05 o 
   7   6   3      613.13      585.14     20.09 o 
   8   6   3       76.34       66.86      8.16 o 
   9   6   3      362.54      348.45     16.32 o 
 -11   7   3        1.45       -1.57      4.08 o 
 -10   7   3        3.09       -1.57      3.77 o 
  -9   7   3      116.46      115.52      8.48 o 
  -8   7   3       55.36       67.49      6.91 o 
  -7   7   3      222.16      215.03     10.67 o 
  -6   7   3      525.40      549.35     17.89 o 
  -5   7   3      278.80      296.57     17.58 o 
  -4   7   3       35.77       41.39      3.01 o 
  -3   7   3      307.29      301.02      7.32 o 
  -2   7   3     1607.09     1694.57     27.33 o 
  -1   7   3       79.91       82.84     11.93 o 
   0   7   3       23.67       32.67      5.96 o 
   1   7   3       50.44       49.94      3.44 o 
   2   7   3        6.85       12.16      2.19 o 
   3   7   3      805.59      802.97     15.87 o 
   4   7   3       51.91       45.50      3.88 o 
   5   7   3     2332.08     2323.60     54.31 o 
   6   7   3       35.89       21.97      4.71 o 
   7   7   3      939.15      925.42     27.94 o 
   8   7   3        2.36        5.96      4.71 o 
 -11   8   3      548.12      570.38     20.72 o 
 -10   8   3      177.96      169.51     10.36 o 
  -9   8   3      815.15      773.80     24.17 o 
  -8   8   3      410.11      366.34     14.75 o 
  -7   8   3      844.21      874.88     26.05 o 
  -6   8   3      374.44      367.91     14.75 o 
  -5   8   3      193.02      202.79     10.36 o 
  -4   8   3        5.20        8.48      3.77 o 
  -3   8   3      514.31      493.16     16.64 o 
  -2   8   3      154.85      154.13      8.79 o 
  -1   8   3     2533.67     2499.07     57.45 o 
   0   8   3       84.67       77.35      4.15 o 
   1   8   3     1034.14     1006.49     18.61 o 
   2   8   3      154.46      146.87      5.66 o 
   3   8   3      438.24      417.75     10.43 o 
   4   8   3      130.02      123.12      5.77 o 
   5   8   3        0.41       11.61      3.77 o 
   6   8   3       55.35       51.17      6.91 o 
   7   8   3      594.57      622.49     21.97 o 
 -10   9   3        0.22       -0.94      4.39 o 
  -9   9   3       27.12       32.96      6.28 o 
  -8   9   3       46.55       62.78      7.85 o 
  -7   9   3      342.34      376.38     15.70 o 
  -6   9   3      241.42      237.32     12.24 o 
  -5   9   3      410.57      404.95     15.70 o 
  -4   9   3        1.87        5.96      3.45 o 
  -3   9   3      667.45      658.28     21.03 o 
  -2   9   3      189.98      198.71     10.36 o 
  -1   9   3      342.22      385.17     15.07 o 
   0   9   3        3.61        2.20      3.45 o 
   1   9   3        4.65        3.77      3.45 o 
   2   9   3        0.02       11.30      4.39 o 
   3   9   3      169.77      169.20      9.73 o 
   4   9   3        8.54        4.39      3.77 o 
  -9  10   3      254.03      274.36     14.44 o 
  -8  10   3        6.13        3.14      4.39 o 
  -7  10   3      633.17      685.28     23.23 o 
  -6  10   3        1.85        1.57      4.08 o 
  -5  10   3      373.79      346.25     15.07 o 
  -4  10   3       49.85       52.11      6.91 o 
  -3  10   3       14.86       14.44      4.71 o 
  -2  10   3      468.51      468.99     17.58 o 
  -1  10   3      914.04      849.77     25.74 o 
   0  10   3       68.48       64.04      7.22 o 
   1  10   3      600.25      577.92     20.09 o 
   2  10   3        0.10       -3.14      3.14 o 
   3  10   3      421.85      440.11     16.95 o 
   4  10   3       57.81       61.21      7.53 o 
  -8  11   3       50.93       51.17      7.85 o 
  -7  11   3       21.08       14.44      5.65 o 
  -6  11   3        2.27        4.39      4.71 o 
  -5  11   3      582.39      605.54     21.97 o 
  -4  11   3        1.46        2.83      4.71 o 
  -3  11   3     1182.33     1145.16     32.96 o 
  -2  11   3       42.49       52.11      7.53 o 
  -1  11   3      445.82      486.57     18.83 o 
   0  11   3       31.36       33.27      6.59 o 
   1  11   3        6.52        2.51      4.39 o 
   2  11   3        0.24       -0.63      4.39 o 
  -5  12   3      372.00      381.41     17.27 o 
  -4  12   3        1.58       -1.26      4.39 o 
  -3  12   3      389.96      401.81     17.58 o 
  -2  12   3       13.40        8.48      5.34 o 
  -1  12   3       16.30       15.70      5.96 o 
   2 -13   4      644.19      673.21     15.98 o 
   3 -13   4       56.07       65.27      5.77 o 
  -2 -12   4      617.11      656.08     21.66 o 
  -1 -12   4       25.03       43.32      6.59 o 
   0 -12   4      183.80      203.73     10.99 o 
   1 -12   4       40.69       44.66      4.66 o 
   2 -12   4       40.76       44.17      4.66 o 
   3 -12   4       54.61       41.86     11.14 o 
   4 -12   4       13.60       17.22      3.88 o 
   5 -12   4       17.43       22.48      4.10 o 
   6 -12   4      119.45      118.97     10.67 o 
   7 -12   4      111.61      143.77     10.99 o 
  -4 -11   4      538.67      575.41     20.09 o 
  -3 -11   4       59.04       76.28      7.85 o 
  -2 -11   4       13.87        6.59      4.39 o 
  -1 -11   4       62.47       67.81      7.22 o 
   0 -11   4      217.10      248.31     11.61 o 
   1 -11   4        9.05       15.96      6.91 o 
   2 -11   4     1055.72     1119.16     21.41 o 
   3 -11   4       41.03       46.23      5.34 o 
   4 -11   4      916.03      943.72     19.41 o 
   5 -11   4        0.11        2.51      4.08 o 
   6 -11   4      210.58      202.79     12.24 o 
   7 -11   4       22.47       19.78      5.96 o 
   8 -11   4        0.21        0.31      4.71 o 
  -6 -10   4      106.09      128.08     10.36 o 
  -5 -10   4        1.97        6.59      4.71 o 
  -4 -10   4      306.05      302.93     13.50 o 
  -3 -10   4       16.71       12.24      4.39 o 
  -2 -10   4      427.03      433.52     15.70 o 
  -1 -10   4       76.34       67.81      6.59 o 
   0 -10   4      298.76      310.31      8.79 o 
   1 -10   4       99.54       92.95      5.21 o 
   2 -10   4      360.40      368.25     16.95 o 
   3 -10   4       64.32       71.48      4.99 o 
   4 -10   4        7.85        7.85      4.08 o 
   5 -10   4        0.46       -2.83      3.45 o 
   6 -10   4      241.77      254.90     12.56 o 
   7 -10   4        9.65        8.48      4.71 o 
   8 -10   4      732.88      830.30     26.68 o 
   9 -10   4        2.19        0.94      4.71 o 
  -7  -9   4       90.54      108.93      9.73 o 
  -6  -9   4      295.45      321.13     14.13 o 
  -5  -9   4       11.07       12.87      4.39 o 
  -4  -9   4      457.11      447.33     16.01 o 
  -3  -9   4        2.52        0.63      3.45 o 
  -2  -9   4      466.94      480.92     16.01 o 
  -1  -9   4       17.94       18.69      3.77 o 
   0  -9   4      470.76      441.29     11.61 o 
   1  -9   4      116.41      117.07      5.21 o 
   2  -9   4      205.32      226.83      7.69 o 
   3  -9   4       34.04       27.94      4.71 o 
   4  -9   4      935.51      937.98     26.37 o 
   5  -9   4       66.32       68.75      6.91 o 
   6  -9   4      822.90      808.33     24.49 o 
   7  -9   4       30.09       19.15      4.71 o 
   8  -9   4      403.16      388.94     16.32 o 
   9  -9   4        0.78       -2.51      3.77 o 
  10  -9   4       13.14       14.13      5.65 o 
  -8  -8   4      656.46      671.78     22.29 o 
  -7  -8   4       46.02       46.77      6.59 o 
  -6  -8   4      447.91      477.46     16.95 o 
  -5  -8   4      274.06      263.37     11.93 o 
  -4  -8   4      125.95      140.95      8.48 o 
  -3  -8   4      102.84      109.24      7.53 o 
  -2  -8   4      587.98      590.06     11.96 o 
  -1  -8   4      340.37      327.24      8.08 o 
   0  -8   4     2076.29     2053.60     32.85 o 
   1  -8   4     1489.84     1429.74     24.19 o 
   2  -8   4     2453.98     2367.47     47.09 o 
   3  -8   4      233.96      245.17     10.36 o 
   4  -8   4      224.02      252.70     10.99 o 
   5  -8   4        0.70        2.20      3.45 o 
   6  -8   4       39.30       33.27      5.34 o 
   7  -8   4       36.04       30.14      5.34 o 
   8  -8   4      493.99      415.00     16.32 o 
   9  -8   4        3.35        0.00      4.08 o 
  10  -8   4      395.67      331.81     15.38 o 
  11  -8   4       30.95       26.05      6.28 o 
  -9  -7   4        8.48        5.65      4.08 o 
  -8  -7   4        0.03       -0.34      2.49 o 
  -7  -7   4        0.66        0.81      2.26 o 
  -6  -7   4      777.70      743.17     15.65 o 
  -5  -7   4        1.66        2.78      2.19 o 
  -4  -7   4     1617.80     1602.82     26.75 o 
  -3  -7   4       32.19       37.74      3.30 o 
  -2  -7   4     1493.49     1449.42     22.92 o 
  -1  -7   4      122.28      107.94      4.20 o 
   0  -7   4     1454.46     1406.01     23.20 o 
   1  -7   4       18.55       22.16      3.14 o 
   2  -7   4       11.61       10.67      2.83 o 
   3  -7   4      244.44      252.70     10.05 o 
   4  -7   4      762.06      760.62     21.35 o 
   5  -7   4       53.31       43.01      5.02 o 
   6  -7   4     1109.85     1133.55     30.14 o 
   7  -7   4      121.16      106.42      7.53 o 
   8  -7   4     1211.99     1165.57     31.71 o 
  10  -7   4      409.72      398.99     16.32 o 
  11  -7   4        9.18        5.96      5.02 o 
 -10  -6   4       70.40       73.14      8.48 o 
  -9  -6   4       27.45       30.14      5.96 o 
  -8  -6   4      593.15      532.56     21.82 o 
  -7  -6   4       46.48       52.96     11.14 o 
  -6  -6   4     1715.83     1695.40     28.85 o 
  -5  -6   4      150.35      151.98      5.77 o 
  -4  -6   4      575.92      553.86     11.65 o 
  -3  -6   4        3.10        3.34      1.90 o 
  -2  -6   4       15.89       19.62      1.55 o 
  -1  -6   4      542.65      614.21     11.42 o 
   0  -6   4     1690.39     1628.50     20.49 o 
   1  -6   4      649.75      684.36     12.65 o 
   2  -6   4     2183.21     2105.74     47.09 o 
   3  -6   4      411.28      415.62     13.18 o 
   4  -6   4      554.50      598.64     17.27 o 
   5  -6   4      302.96      297.59     11.30 o 
   6  -6   4      119.14      134.36      7.85 o 
   7  -6   4       74.97       74.08      6.59 o 
   8  -6   4       72.35       66.55      6.91 o 
   9  -6   4       13.92       19.78      4.71 o 
  10  -6   4      637.69      599.26     20.40 o 
  11  -6   4      117.56      142.20     10.05 o 
 -10  -5   4      389.91      374.19     16.64 o 
  -9  -5   4      299.30      317.05     14.44 o 
  -8  -5   4       10.74        7.25      2.64 o 
  -7  -5   4      616.92      590.28     13.19 o 
  -6  -5   4      893.88      858.77     16.64 o 
  -5  -5   4       10.68        9.97      2.22 o 
  -4  -5   4     2840.04     2807.03     60.90 o 
  -3  -5   4      117.30      122.60      3.54 o 
  -2  -5   4     5281.06     5147.26     63.04 o 
  -1  -5   4       30.20       25.57      2.19 o 
   0  -5   4     5978.20     5798.44     67.77 o 
   1  -5   4      289.78      314.75      5.80 o 
   2  -5   4      484.47      445.76     12.87 o 
   3  -5   4      714.95      802.05     13.18 o 
   4  -5   4      489.86      493.99      9.28 o 
   5  -5   4       46.39       42.69      3.14 o 
   6  -5   4     1159.81     1157.13     19.70 o 
   7  -5   4        5.17        4.82      1.88 o 
   8  -5   4      904.62      918.31     17.28 o 
   9  -5   4       18.45       20.43      6.12 o 
  10  -5   4      646.45      644.78     21.03 o 
  11  -5   4       36.05       37.04      6.28 o 
  12  -5   4       77.04       56.50      7.85 o 
 -11  -4   4       32.51       41.75      7.22 o 
 -10  -4   4        5.67       16.01      5.02 o 
  -9  -4   4       39.06       32.65      5.96 o 
  -8  -4   4      184.16      196.20     10.67 o 
  -7  -4   4      249.91      250.43      7.88 o 
  -6  -4   4     1028.73     1051.81     19.19 o 
  -5  -4   4       23.40       25.74      3.77 o 
  -4  -4   4     1639.08     1659.04     37.98 o 
  -3  -4   4      926.25     1036.53     22.29 o 
  -2  -4   4      471.97      471.40      8.18 o 
  -1  -4   4       95.71      117.59      3.11 o 
   0  -4   4      271.73      272.50      5.31 o 
   1  -4   4        1.14        1.88      2.35 o 
   2  -4   4     3181.39     3291.39     48.03 o 
   3  -4   4      319.44      356.28      7.01 o 
   4  -4   4     6696.05     7127.37    102.64 o 
   5  -4   4       11.87       11.61      2.20 o 
   6  -4   4     3938.23     4120.23     61.47 o 
   7  -4   4       47.50       44.09      3.31 o 
   8  -4   4      644.97      630.01     13.09 o 
   9  -4   4       63.19       60.28      4.42 o 
  10  -4   4       45.70       46.74      6.59 o 
  11  -4   4        0.39       -1.03      2.41 o 
  12  -4   4      368.73      393.28     11.43 o 
 -11  -3   4       16.64       24.17      5.65 o 
 -10  -3   4      696.65      719.81     24.17 o 
  -9  -3   4      678.37      656.40     21.66 o 
  -8  -3   4      763.72      730.79     22.60 o 
  -7  -3   4      991.46      953.70     19.62 o 
  -6  -3   4      385.08      401.93      9.42 o 
  -5  -3   4      732.47      799.23     21.35 o 
  -4  -3   4        0.32        0.49      1.57 o 
  -3  -3   4     1342.18     1450.41     22.86 o 
  -2  -3   4     1955.26     1788.08     26.51 o 
  -1  -3   4        3.86        4.57      1.22 o 
   0  -3   4     4350.43     4263.85     49.96 o 
   1  -3   4        0.54       -0.94      0.94 o 
   2  -3   4     5447.21     5564.98     79.89 o 
   3  -3   4      131.13      146.08      3.84 o 
   4  -3   4     2253.88     2379.16     50.23 o 
   5  -3   4       88.27      106.73      5.34 o 
   6  -3   4        0.61        1.17      2.83 o 
   7  -3   4      160.64      151.43      5.43 o 
   8  -3   4      171.11      177.94      6.32 o 
   9  -3   4       16.46       14.34      2.67 o 
  10  -3   4      820.51      815.56     17.09 o 
  11  -3   4      138.75      129.53      6.44 o 
  12  -3   4      479.48      520.07     15.22 o 
 -12  -2   4      290.41      274.05     14.75 o 
 -11  -2   4      155.01      167.32     10.99 o 
 -10  -2   4       48.21       39.24      5.96 o 
  -9  -2   4      209.57      212.21     10.99 o 
  -8  -2   4       10.60       13.81      4.08 o 
  -7  -2   4      125.21      118.03      7.53 o 
  -6  -2   4      436.90      412.14      9.42 o 
  -5  -2   4      552.26      554.23     14.60 o 
  -4  -2   4     3998.72     3917.13     57.48 o 
  -3  -2   4        0.64        2.35      1.11 o 
  -2  -2   4     4043.57     3890.66     78.79 o 
  -1  -2   4     1302.04     1350.55     16.55 o 
   0  -2   4      942.99      924.04     14.43 o 
   1  -2   4      788.15      827.48     18.52 o 
   3  -2   4       83.73       87.27      4.08 o 
   4  -2   4     6491.88     6999.67    141.89 o 
   5  -2   4      247.09      251.70     11.93 o 
   6  -2   4     5563.40     5802.89     85.34 o 
   7  -2   4      126.91      133.29      5.21 o 
   8  -2   4     1454.27     1436.51     38.61 o 
   9  -2   4       91.64      101.95      8.16 o 
  10  -2   4       29.02       31.30      3.77 o 
  11  -2   4        8.82        5.96      2.89 o 
  12  -2   4      219.56      243.09     16.01 o 
 -12  -1   4       78.09       78.79      8.79 o 
 -11  -1   4       48.07       50.23      6.91 o 
 -10  -1   4      360.67      354.72     15.07 o 
  -9  -1   4      457.39      447.64     16.64 o 
  -8  -1   4     2078.97     2040.76     48.66 o 
  -7  -1   4     1909.07     1888.20     44.58 o 
  -5  -1   4      423.15      444.81      9.26 o 
  -4  -1   4      902.65      930.42     15.52 o 
  -3  -1   4       35.02       42.95      2.55 o 
  -2  -1   4      206.74      190.23      5.96 o 
  -1  -1   4     1662.58     1692.64     48.50 o 
   0  -1   4      948.29     1083.32     23.54 o 
   1  -1   4        2.07       -0.94      0.94 o 
   2  -1   4     4024.65     4078.07     83.19 o 
   3  -1   4       36.65       44.26      3.45 o 
   4  -1   4     6292.78     6679.48    135.93 o 
   5  -1   4      168.29      172.97      7.22 o 
   6  -1   4      207.66      218.17      9.10 o 
   7  -1   4       33.95       37.36      4.71 o 
   8  -1   4      144.73      152.59      6.28 o 
   9  -1   4       71.01       67.70      4.77 o 
  10  -1   4      545.55      535.85     13.07 o 
  11  -1   4       58.45       60.21      5.11 o 
  12  -1   4      245.26      233.96      9.07 o 
 -12   0   4      367.34      338.71     15.70 o 
 -11   0   4      169.08      173.59     10.67 o 
 -10   0   4      368.60      344.68     14.75 o 
  -9   0   4      568.73      516.70     17.89 o 
  -8   0   4        3.16        0.00      2.51 o 
  -7   0   4       28.77       26.05      4.08 o 
  -6   0   4      605.00      568.50     13.50 o 
  -5   0   4      146.06      160.10      5.02 o 
  -4   0   4     5828.44     5876.07     83.57 o 
  -3   0   4       13.32       13.28      1.04 o 
  -2   0   4      362.02      296.51      5.21 o 
  -1   0   4       22.34       20.28      1.33 o 
   2   0   4      238.01      227.59      7.53 o 
   3   0   4      119.11      129.33      5.65 o 
   4   0   4     1881.94     2069.95     45.52 o 
   5   0   4      306.20      299.16     10.67 o 
   6   0   4     3890.85     4154.03     88.52 o 
   7   0   4      857.22      871.74     24.17 o 
   8   0   4     2085.28     2101.66     49.91 o 
   9   0   4       36.27       31.84      3.66 o 
  10   0   4      564.14      558.33     13.62 o 
  11   0   4       17.57       15.24      3.33 o 
 -12   1   4      165.29      169.51     10.99 o 
 -11   1   4        4.20        6.91      3.77 o 
 -10   1   4      468.85      407.46     15.70 o 
  -9   1   4       71.72       60.59      6.28 o 
  -8   1   4     3017.67     2896.80     64.67 o 
  -7   1   4      179.60      163.86      7.85 o 
  -6   1   4     5535.37     5672.75    117.72 o 
  -5   1   4      645.73      673.66     17.89 o 
  -4   1   4     2696.89     2738.81     40.61 o 
  -3   1   4      232.83      237.53      5.05 o 
  -2   1   4       12.84       21.59      3.83 o 
  -1   1   4        1.28        0.21      0.56 o 
   6   1   4      168.69      180.50      8.79 o 
   7   1   4       52.68       58.07      5.96 o 
   8   1   4       72.64       72.20      7.22 o 
   9   1   4      259.86      247.99     12.24 o 
  10   1   4       64.01       83.69     11.46 o 
  11   1   4        2.50        1.23      4.55 o 
 -12   2   4      550.61      578.54     20.72 o 
 -11   2   4      214.10      218.17     11.30 o 
 -10   2   4      837.44      748.37     22.92 o 
  -9   2   4      320.66      288.80     11.93 o 
  -8   2   4      114.11      113.47      4.74 o 
  -7   2   4       43.70       41.92      4.08 o 
  -6   2   4        4.48        4.89      1.51 o 
  -5   2   4        6.42        3.77      1.33 o 
  -4   2   4      973.18      964.66     22.92 o 
  -3   2   4       51.35       50.85      3.77 o 
  -2   2   4      681.30      596.75     14.75 o 
  -1   2   4        0.19       -0.89      0.89 o 
   0   2   4      651.43      546.15      9.77 o 
   1   2   4       42.76       52.42      3.45 o 
   2   2   4     1515.79     1401.32     31.71 o 
   3   2   4     1053.04     1129.47     27.00 o 
   6   2   4      385.82      396.47     14.13 o 
   7   2   4     1072.27     1033.09     28.25 o 
   8   2   4      618.37      559.71     19.15 o 
   9   2   4      315.04      330.24     14.75 o 
  10   2   4      958.01     1031.21     31.08 o 
  11   2   4       36.51       35.16      6.59 o 
 -12   3   4      128.12      134.36      9.73 o 
 -11   3   4        1.55        2.51      3.45 o 
 -10   3   4        3.90        6.59      3.45 o 
  -9   3   4       64.03       61.53      6.28 o 
  -8   3   4      221.55      224.38     10.20 o 
  -7   3   4      245.79      259.49     11.77 o 
  -6   3   4     2553.53     2623.74     40.29 o 
  -5   3   4      746.68      721.15     13.10 o 
  -4   3   4     7019.66     7009.50    101.33 o 
  -3   3   4      431.44      405.40      7.99 o 
  -2   3   4     4927.62     4840.90     70.36 o 
  -1   3   4        2.31        0.63      1.11 o 
   0   3   4      853.25      908.37     27.62 o 
   1   3   4      143.89      185.84      6.91 o 
   2   3   4      825.92      791.13     15.70 o 
   3   3   4        3.02        2.20      1.88 o 
   4   3   4     2071.03     2166.01     48.97 o 
   5   3   4      103.44      108.61      6.91 o 
   6   3   4      654.85      670.21     20.40 o 
   7   3   4       42.05       37.36      5.34 o 
   8   3   4      314.03      335.57     14.44 o 
   9   3   4       19.45       20.09      5.02 o 
  10   3   4       52.44       58.39      7.85 o 
 -12   4   4       95.52       89.47      8.48 o 
 -11   4   4       81.85       71.57      7.22 o 
 -10   4   4      256.23      229.47     10.99 o 
  -9   4   4      348.68      319.29     12.71 o 
  -8   4   4      504.36      505.23     11.21 o 
  -7   4   4      347.12      328.22     10.52 o 
  -6   4   4     1648.89     1665.85     27.08 o 
  -5   4   4      410.19      404.23     10.52 o 
  -4   4   4      305.35      310.87      7.09 o 
  -3   4   4       54.58       61.49      6.12 o 
  -2   4   4     2098.11     2117.17     32.62 o 
  -1   4   4      360.11      372.01      7.76 o 
   0   4   4     7344.30     6896.89    122.43 o 
   1   4   4      769.09      869.86     21.35 o 
   2   4   4     3127.88     2972.24     45.28 o 
   3   4   4       35.27       34.85      2.83 o 
   4   4   4      435.22      437.60     14.44 o 
   5   4   4       11.62       21.97      4.08 o 
   6   4   4       88.49       81.62      7.22 o 
   7   4   4      282.67      291.00     12.87 o 
   8   4   4      110.67      102.34      9.10 o 
   9   4   4       48.44       31.71      5.96 o 
  10   4   4      841.35      908.16     29.51 o 
 -12   5   4      168.07      192.12     10.99 o 
 -11   5   4       99.53       97.00      8.16 o 
 -10   5   4      377.19      378.39     10.10 o 
  -9   5   4       21.17       24.05      3.45 o 
  -8   5   4      215.53      216.00      6.88 o 
  -7   5   4        9.54        9.93      2.51 o 
  -6   5   4      464.61      483.14     10.53 o 
  -5   5   4      135.72      134.90      4.87 o 
  -4   5   4     2392.62     2335.76     36.27 o 
  -3   5   4        9.19       10.42      1.73 o 
  -2   5   4     2552.99     2388.37     29.23 o 
  -1   5   4      512.89      575.41     15.38 o 
   0   5   4     1625.98     1607.92     39.40 o 
   1   5   4      158.83      173.54      5.31 o 
   2   5   4      182.64      205.35      8.48 o 
   3   5   4       97.63      100.31      4.44 o 
   4   5   4      233.02      230.10     10.05 o 
   5   5   4       51.45       48.34      5.65 o 
   6   5   4     1550.08     1457.51     37.36 o 
   7   5   4       88.61      100.77      8.79 o 
   8   5   4     1279.32     1241.53     34.84 o 
   9   5   4       78.12       74.08      8.48 o 
 -10   6   4      161.85      143.87      6.43 o 
  -9   6   4      130.24      123.62      9.73 o 
  -8   6   4     2473.32     2438.88     56.50 o 
  -7   6   4      207.57      209.15      6.75 o 
  -6   6   4     4028.05     4017.81     60.79 o 
  -5   6   4      259.47      255.55      6.93 o 
  -4   6   4     1441.56     1375.42     23.16 o 
  -3   6   4        6.96        9.92      1.96 o 
  -2   6   4       21.36       29.19      3.45 o 
  -1   6   4       14.55       26.68      3.14 o 
   0   6   4     1488.85     1528.81     25.28 o 
   1   6   4      323.66      352.43      8.43 o 
   2   6   4     1252.47     1214.26     21.19 o 
   3   6   4      544.03      576.20     12.43 o 
   4   6   4     1122.81     1104.67     28.88 o 
   5   6   4      202.03      221.62     10.67 o 
   6   6   4      648.55      610.56     20.09 o 
   7   6   4       91.19       87.90      8.48 o 
   8   6   4        2.84       -0.63      3.77 o 
 -11   7   4      138.15      142.20      9.73 o 
 -10   7   4      683.51      727.34     23.23 o 
  -9   7   4      154.63      139.06      9.10 o 
  -8   7   4      377.84      408.09     15.38 o 
  -7   7   4      310.19      336.83     13.81 o 
  -6   7   4      268.12      266.69      7.60 o 
  -5   7   4        1.77        4.43      4.08 o 
  -4   7   4     1033.11     1042.54     18.68 o 
  -3   7   4       89.76       96.13      4.37 o 
  -2   7   4     1330.13     1258.94     21.57 o 
  -1   7   4        1.97        1.26      1.51 o 
   0   7   4      692.41      644.51     24.33 o 
   1   7   4       16.99       20.60      2.64 o 
   2   7   4      217.15      197.44      6.55 o 
   3   7   4        0.45       -1.26      1.96 o 
   4   7   4       12.43       10.28      2.64 o 
   5   7   4      116.70      124.31      8.48 o 
   6   7   4      433.15      441.05     16.95 o 
   7   7   4       60.25       63.10      7.53 o 
 -11   8   4        7.26        1.26      4.39 o 
 -10   8   4        0.72        1.26      4.08 o 
  -9   8   4        8.02        3.45      4.08 o 
  -8   8   4      705.77      716.67     22.92 o 
  -7   8   4        6.97        5.34      3.77 o 
  -6   8   4     1159.36     1181.89     32.33 o 
  -5   8   4       40.12       40.49      5.65 o 
  -4   8   4      656.66      666.44     21.03 o 
  -3   8   4       70.62       67.81      6.59 o 
  -2   8   4      242.99      242.34     11.30 o 
  -1   8   4       48.43       47.72      5.65 o 
   0   8   4       66.54       57.59      7.38 o 
   1   8   4      113.99      116.03      6.28 o 
   2   8   4      248.03      242.59      7.64 o 
   3   8   4       52.24       54.42      4.42 o 
   4   8   4      672.02      703.86     15.43 o 
   5   8   4       64.43       67.81      7.22 o 
   6   8   4      764.40      774.11     24.49 o 
 -10   9   4      318.78      317.68     15.07 o 
  -9   9   4       40.71       38.30      6.59 o 
  -8   9   4      799.25      851.02     26.68 o 
  -7   9   4      340.82      367.91     15.70 o 
  -6   9   4       70.40       99.20      9.10 o 
  -5   9   4      326.83      344.99     14.75 o 
  -4   9   4      221.51      226.33     11.93 o 
  -3   9   4       28.07       33.90      5.34 o 
  -2   9   4      857.69      833.44     25.11 o 
  -1   9   4      147.95      160.41      9.73 o 
   0   9   4      387.90      381.41     15.07 o 
   1   9   4       28.75       25.11      5.02 o 
   2   9   4      141.70      140.01      9.42 o 
   3   9   4       47.56       48.66      6.59 o 
   4   9   4      104.30       91.66      8.48 o 
  -9  10   4       20.32       12.24      5.34 o 
  -8  10   4       51.77       53.68      7.53 o 
  -7  10   4        6.07        4.39      4.39 o 
  -6  10   4      486.48      475.89     18.52 o 
  -5  10   4       43.18       60.27      7.53 o 
  -4  10   4     1362.46     1381.54     37.67 o 
  -3  10   4       94.70       90.09      8.79 o 
  -2  10   4     1162.24     1153.32     32.65 o 
  -1  10   4        0.28        2.83      4.08 o 
   0  10   4       85.93       89.47      8.48 o 
   1  10   4      369.54      379.21     15.70 o 
   2  10   4        9.21        7.53      4.71 o 
   3  10   4      136.08      128.71      9.73 o 
  -7  11   4      126.02      139.06     11.93 o 
  -6  11   4      600.06      556.26     21.35 o 
  -5  11   4      171.95      156.64     11.30 o 
  -4  11   4      162.53      186.47     11.61 o 
  -3  11   4       52.20       45.52      6.91 o 
  -2  11   4       35.39       26.68      6.28 o 
  -1  11   4       58.35       68.12      8.16 o 
   0  11   4      123.84      135.30     10.36 o 
   1  11   4        2.89        0.31      4.71 o 
  -2 -12   5       54.70       59.02      7.85 o 
  -1 -12   5      495.02      532.40     19.15 o 
   0 -12   5       24.21       23.86      5.96 o 
   1 -12   5      730.20      814.92     24.80 o 
   2 -12   5       19.39       19.68      4.87 o 
   3 -12   5      423.10      443.38     19.15 o 
   4 -12   5        5.49        3.56      5.49 o 
   5 -12   5       67.73       67.67      6.91 o 
   6 -12   5       88.83       77.54      9.10 o 
  -4 -11   5      155.52      163.86     10.99 o 
  -3 -11   5      345.94      366.02     15.38 o 
  -2 -11   5       29.86       34.22      5.96 o 
  -1 -11   5      684.77      662.36     21.03 o 
   0 -11   5        6.02       13.18      5.02 o 
   1 -11   5      873.53      941.61     18.87 o 
   2 -11   5        5.38       11.26      3.45 o 
   3 -11   5       47.88       38.35      4.20 o 
   4 -11   5        2.09       -0.16      2.89 o 
   5 -11   5      183.77      152.56     10.05 o 
   6 -11   5        4.74       10.05      5.02 o 
   7 -11   5      810.37      842.86     27.62 o 
   8 -11   5        4.56       -2.20      4.71 o 
  -6 -10   5      205.52      219.11     11.93 o 
  -5 -10   5      862.96      888.06     26.68 o 
  -4 -10   5      255.54      269.65     12.87 o 
  -3 -10   5      181.81      169.20     10.05 o 
  -2 -10   5       70.66       80.05      7.53 o 
  -1 -10   5        1.02        2.51      3.45 o 
   0 -10   5        8.84        3.03      2.55 o 
   1 -10   5      644.66      682.34     14.54 o 
   2 -10   5      140.36      127.09      6.10 o 
   3 -10   5     1183.30     1230.73     22.86 o 
   4 -10   5        6.72        5.96      4.08 o 
   5 -10   5      558.86      591.10     20.40 o 
   6 -10   5        8.34        7.22      4.39 o 
   7 -10   5      200.80      191.49     11.30 o 
   8 -10   5       10.85       15.07      5.65 o 
   9 -10   5        6.29        2.51      4.71 o 
  -7  -9   5      225.87      215.03     12.24 o 
  -6  -9   5       19.46       17.89      5.65 o 
  -5  -9   5       48.51       50.54      6.59 o 
  -4  -9   5      188.07      172.65      9.73 o 
  -3  -9   5      264.26      285.98     12.24 o 
  -2  -9   5      120.64      127.76      8.16 o 
  -1  -9   5      505.61      523.90     11.48 o 
   0  -9   5      404.25      369.25      9.42 o 
   1  -9   5     1393.48     1416.41     54.31 o 
   2  -9   5      311.03      308.61      9.10 o 
   3  -9   5      130.33      145.03      8.79 o 
   4  -9   5        5.46       13.18      4.08 o 
   5  -9   5      225.11      193.69     10.67 o 
   6  -9   5        5.71       11.30      4.39 o 
   7  -9   5      600.61      560.65     19.78 o 
   8  -9   5        0.31        6.91      4.08 o 
   9  -9   5      578.67      525.81     20.09 o 
  10  -9   5       94.51       92.60      9.73 o 
  -8  -8   5       89.44       68.12      8.16 o 
  -7  -8   5       28.52       30.76      5.96 o 
  -6  -8   5        4.26        6.28      4.39 o 
  -5  -8   5     1114.45     1136.06     30.45 o 
  -4  -8   5       89.08       65.92      6.59 o 
  -3  -8   5     1199.48     1199.78     30.45 o 
  -2  -8   5       79.75       68.75      6.28 o 
  -1  -8   5      830.58      824.59     15.70 o 
   0  -8   5      443.43      411.27      9.42 o 
   1  -8   5        9.00       11.14      2.41 o 
   2  -8   5        9.97        5.49      2.22 o 
   3  -8   5      152.21      155.07      8.16 o 
   4  -8   5      128.52      121.17      7.53 o 
   5  -8   5      154.86      204.67     10.36 o 
   6  -8   5      168.10      154.45      9.42 o 
   7  -8   5      259.48      274.05     12.56 o 
   8  -8   5        0.14        1.88      4.08 o 
   9  -8   5      180.04      170.14     10.67 o 
  10  -8   5       18.53       20.72      5.96 o 
  -9  -7   5      133.05      130.30      7.19 o 
  -8  -7   5      104.17      110.55      9.57 o 
  -7  -7   5      418.94      422.77     11.32 o 
  -6  -7   5      141.55      148.54      7.85 o 
  -5  -7   5        1.07        3.64      2.09 o 
  -4  -7   5      146.43      154.16      5.76 o 
  -3  -7   5      562.04      516.71     14.44 o 
  -2  -7   5      274.71      253.47      6.48 o 
  -1  -7   5     1772.45     1665.18     26.85 o 
   0  -7   5       95.07       91.68      4.15 o 
   1  -7   5     3198.48     3177.36     48.28 o 
   2  -7   5       33.96       39.55      4.39 o 
   3  -7   5      713.77      730.17     20.40 o 
   4  -7   5      109.62       93.23      6.91 o 
   5  -7   5      124.56      111.75      7.53 o 
   6  -7   5       11.66       15.70      4.08 o 
   7  -7   5      327.66      304.50     12.87 o 
   8  -7   5        2.96       -1.26      3.45 o 
   9  -7   5      376.33      312.66     14.13 o 
  10  -7   5       41.24       37.04      6.28 o 
  11  -7   5      883.90      951.79     29.51 o 
  -9  -6   5       55.21       43.63      6.91 o 
  -8  -6   5      104.51      108.19      6.10 o 
  -7  -6   5       10.05       14.23      4.08 o 
  -6  -6   5       12.88       14.68      2.86 o 
  -5  -6   5      833.68      863.73     16.65 o 
  -4  -6   5      104.60       99.90      6.28 o 
  -3  -6   5     2734.11     2637.14     40.40 o 
  -2  -6   5       89.75       78.90      3.92 o 
  -1  -6   5     3701.01     3651.14     76.28 o 
   0  -6   5     1031.80     1036.05     16.48 o 
   1  -6   5     1173.68     1185.47     18.55 o 
   2  -6   5       46.34       51.80      4.39 o 
   3  -6   5      346.67      340.60     11.61 o 
   4  -6   5        7.03        7.85      2.83 o 
   5  -6   5     1437.16     1512.13     36.73 o 
   6  -6   5        5.17        3.77      2.83 o 
   7  -6   5      529.64      545.58     17.89 o 
   8  -6   5        8.43       10.99      4.08 o 
   9  -6   5      503.32      450.47     16.95 o 
  10  -6   5       34.79       23.23      5.65 o 
  11  -6   5       38.70       28.25      6.28 o 
 -10  -5   5        2.15        8.16      4.71 o 
  -9  -5   5      179.55      192.12     11.30 o 
  -8  -5   5       33.34       33.02      4.00 o 
  -7  -5   5     1241.48     1221.64     22.51 o 
  -6  -5   5       16.39       14.18      3.77 o 
  -5  -5   5     1190.73     1168.96     20.64 o 
  -4  -5   5       70.45       78.16      5.34 o 
  -3  -5   5      366.21      376.70     11.61 o 
  -2  -5   5       41.30       35.06      2.10 o 
  -1  -5   5      186.16      163.86      5.96 o 
   0  -5   5       55.79       58.32      2.51 o 
   1  -5   5     3798.66     3907.12     56.79 o 
   2  -5   5       82.29       94.13      2.98 o 
   3  -5   5     7136.32     7307.81    105.06 o 
   4  -5   5        0.05       -1.04      1.04 o 
   5  -5   5     1657.85     1754.48     35.94 o 
   6  -5   5       56.65       51.36      3.31 o 
   7  -5   5       61.60       65.54      3.92 o 
   8  -5   5      135.27      117.84      9.26 o 
   9  -5   5       15.03       16.32      4.39 o 
  10  -5   5        0.27        1.26      4.08 o 
  11  -5   5      734.34      784.16     25.11 o 
 -11  -4   5      469.98      511.05     20.72 o 
 -10  -4   5      264.63      267.46     13.81 o 
  -9  -4   5      404.42      392.08     16.32 o 
  -8  -4   5      102.32      108.03      5.54 o 
  -7  -4   5      177.58      161.03      9.73 o 
  -6  -4   5      124.40      104.86      8.63 o 
  -5  -4   5        0.99       10.96     10.20 o 
  -4  -4   5      147.85      136.55      6.59 o 
  -3  -4   5     3385.85     3452.77     51.16 o 
  -2  -4   5      224.52      207.88      3.97 o 
  -1  -4   5    11485.21    11375.02    161.13 o 
   0  -4   5     1632.35     1729.62     21.44 o 
   1  -4   5     6657.11     6848.98     97.99 o 
   2  -4   5        1.83        8.19      2.35 o 
   3  -4   5        4.44        3.56      1.28 o 
   4  -4   5      157.87      163.74      4.60 o 
   5  -4   5     1367.66     1446.20     32.33 o 
   6  -4   5      611.40      619.53     12.28 o 
   7  -4   5      368.69      390.59      9.42 o 
   8  -4   5      380.24      374.86     15.07 o 
   9  -4   5      463.11      447.76     11.19 o 
  10  -4   5       22.86       31.92      3.75 o 
  11  -4   5      243.12      248.71      8.66 o 
 -11  -3   5       72.18       80.36      9.10 o 
 -10  -3   5       27.02       17.89      5.02 o 
  -9  -3   5      117.15      109.87      8.48 o 
  -8  -3   5      108.15      102.65      8.79 o 
  -7  -3   5      771.24      776.12     16.64 o 
  -6  -3   5      324.36      343.16     21.66 o 
  -5  -3   5     2141.73     2171.03     34.17 o 
  -4  -3   5      195.45      206.68      5.66 o 
  -3  -3   5     2206.79     2242.35     34.07 o 
  -2  -3   5      300.06      304.01      6.54 o 
  -1  -3   5      129.18      124.81      3.39 o 
   0  -3   5        3.93        5.66      0.89 o 
   1  -3   5     1097.18     1108.88     23.23 o 
   2  -3   5        9.56        8.66      1.33 o 
   3  -3   5     6676.57     7135.74    102.65 o 
   4  -3   5        0.67        2.66      1.88 o 
   5  -3   5     3351.01     3479.43     73.14 o 
   6  -3   5       51.73       53.20      3.44 o 
   7  -3   5      630.23      635.83     13.19 o 
   8  -3   5      216.08      229.19     12.24 o 
   9  -3   5      206.02      202.68     15.22 o 
  10  -3   5        9.08        6.88      2.77 o 
  11  -3   5       82.63       94.21      7.22 o 
 -11  -2   5      411.49      405.26     17.27 o 
 -10  -2   5      184.82      191.49     11.30 o 
  -9  -2   5      688.52      653.26     21.66 o 
  -8  -2   5      184.53      188.66     10.05 o 
  -7  -2   5      523.71      514.64     15.70 o 
  -6  -2   5       23.73       18.05      2.32 o 
  -5  -2   5      554.94      531.59     12.56 o 
  -4  -2   5       26.49       28.87      2.44 o 
  -3  -2   5      938.08      963.20     15.98 o 
  -2  -2   5       27.42       34.77      1.50 o 
  -1  -2   5     5073.45     2974.34     61.53 o 
   2  -2   5      103.86      122.43      5.02 o 
   3  -2   5     3306.74     3362.03     70.00 o 
   4  -2   5       97.84      102.65      5.02 o 
   5  -2   5      341.81      353.78     11.30 o 
   6  -2   5      161.43      168.68      5.66 o 
   7  -2   5        5.22        7.73      2.10 o 
   8  -2   5       60.03       65.13      4.55 o 
   9  -2   5      819.98      824.34     17.09 o 
  10  -2   5       72.51       76.72      5.43 o 
  11  -2   5      829.99      859.71     18.63 o 
 -12  -1   5       26.14       28.88      5.96 o 
 -11  -1   5      120.83      104.85      9.42 o 
 -10  -1   5       67.51       56.82      6.59 o 
  -9  -1   5        1.52        4.71      3.14 o 
  -8  -1   5      179.84      164.18      9.10 o 
  -7  -1   5      218.61      198.08      9.42 o 
  -6  -1   5        0.56        1.88      2.20 o 
  -5  -1   5     3432.13     3424.56     56.03 o 
  -4  -1   5      805.72      820.55     14.19 o 
  -3  -1   5     5416.64     5426.43     77.79 o 
  -2  -1   5     1082.18     1113.19     17.52 o 
  -1  -1   5       10.67       12.67      2.04 o 
   0  -1   5       12.28       14.44      2.20 o 
   1  -1   5      111.09      127.14      5.02 o 
   2  -1   5      167.51      174.54      6.28 o 
   3  -1   5     1223.70     1227.09     28.25 o 
   4  -1   5      190.69      232.61      8.48 o 
   5  -1   5     2516.98     2561.86     56.19 o 
   6  -1   5       13.94       14.75      3.14 o 
   7  -1   5     1498.08     1530.02     37.36 o 
   8  -1   5      103.44      103.65      5.33 o 
   9  -1   5      794.88      791.98     16.75 o 
  10  -1   5       53.49       49.91      4.65 o 
  11  -1   5       76.97       80.95      8.79 o 
 -12   0   5       25.26       16.01      5.02 o 
 -11   0   5      147.77      130.59      9.42 o 
 -10   0   5       73.02       59.96      6.91 o 
  -9   0   5      723.08      633.79     20.40 o 
  -8   0   5      359.07      332.12     12.87 o 
  -7   0   5     1088.05     1127.90     29.19 o 
  -5   0   5     2358.26     2369.40     35.06 o 
  -4   0   5      275.33      298.36      5.72 o 
  -3   0   5      676.54      702.32     11.31 o 
  -2   0   5        9.27        9.78      1.41 o 
  -1   0   5       20.13       33.27      2.20 o 
   1   0   5      805.83      743.35     18.21 o 
   2   0   5        3.10        3.45      1.88 o 
   3   0   5     3605.98     3481.00     73.14 o 
   4   0   5      249.34      299.16     10.36 o 
   5   0   5     1153.30     1188.79     29.19 o 
   6   0   5       58.76       84.44      5.96 o 
   7   0   5       33.11       28.88      4.71 o 
   8   0   5      380.09      372.93     14.75 o 
   9   0   5      450.74      444.82     16.95 o 
  10   0   5       79.48       80.29      5.66 o 
  11   0   5      935.03      953.32     20.39 o 
 -12   1   5       69.73       65.29      7.85 o 
 -11   1   5      243.80      232.61     12.24 o 
 -10   1   5      186.51      183.01     10.36 o 
  -9   1   5      503.82      480.60     16.95 o 
  -8   1   5      205.18      187.72      9.42 o 
  -7   1   5      184.02      165.75      8.48 o 
  -6   1   5      207.79      232.92      9.42 o 
  -5   1   5     1435.81     1474.77     34.22 o 
  -4   1   5       67.61       61.84      4.39 o 
  -3   1   5     7269.25     7260.37    102.86 o 
  -2   1   5      181.16      179.16      5.96 o 
  -1   1   5     4102.11     3996.13     78.79 o 
   0   1   5      275.54      278.44      8.48 o 
   5   1   5     1406.72     1452.48     35.16 o 
   6   1   5       15.24       15.70      3.45 o 
   7   1   5     1812.82     1812.23     43.95 o 
   8   1   5        9.43        9.10      3.77 o 
   9   1   5      650.42      673.97     22.60 o 
  10   1   5       29.60       36.10      6.28 o 
  11   1   5      166.04      175.44     11.46 o 
 -12   2   5       56.59       54.94      7.53 o 
 -11   2   5       71.40       64.98      7.22 o 
 -10   2   5        6.15        7.85      3.45 o 
  -9   2   5       21.58       21.03      4.39 o 
  -8   2   5      532.91      517.65     16.64 o 
  -7   2   5      958.48      978.45     17.37 o 
  -6   2   5      835.16      811.05     14.51 o 
  -5   2   5     3293.45     3181.81     47.72 o 
  -4   2   5      292.63      302.07      6.75 o 
  -3   2   5     1185.07     1168.97     19.15 o 
  -2   2   5        4.87        5.32      1.26 o 
  -1   2   5      525.96      524.50      9.88 o 
   0   2   5      273.96      301.49      6.66 o 
   1   2   5     4785.37     4921.99     71.92 o 
   2   2   5       96.54      115.83      5.65 o 
   5   2   5     1096.30     1133.86     29.19 o 
   6   2   5      404.03      413.74     14.75 o 
   7   2   5      186.26      192.43     10.05 o 
   8   2   5       56.15       54.62      6.59 o 
   9   2   5        9.62        6.91      4.08 o 
  10   2   5       25.59       25.43      5.96 o 
 -12   3   5       64.34       86.33      8.79 o 
 -11   3   5      352.74      339.34     14.44 o 
 -10   3   5      235.95      231.67     11.30 o 
  -9   3   5      895.35      812.10     23.23 o 
  -8   3   5       39.23       37.06      3.17 o 
  -7   3   5     1244.57     1215.30     20.97 o 
  -6   3   5       58.52       64.12      8.63 o 
  -5   3   5       29.70       32.48      2.67 o 
  -4   3   5        0.50        0.94      1.11 o 
  -3   3   5     2409.87     2349.00     35.85 o 
  -2   3   5       39.67       40.42      2.55 o 
  -1   3   5     4701.59     4778.72     70.03 o 
   0   3   5      124.00      133.37      4.32 o 
   1   3   5     4555.33     4620.20     95.74 o 
   2   3   5        0.02       -0.31      1.57 o 
   3   3   5      999.06      997.62     25.11 o 
   4   3   5       71.80       86.95      5.96 o 
   5   3   5       60.10       59.33      5.96 o 
   6   3   5      116.48      113.95      7.53 o 
   7   3   5     1089.53     1067.62     29.82 o 
   8   3   5       48.60       35.79      5.65 o 
   9   3   5      715.16      739.27     24.49 o 
  10   3   5        9.17       10.67      4.71 o 
 -12   4   5       93.64       79.11      8.16 o 
 -11   4   5      359.26      345.93     14.44 o 
 -10   4   5       52.07       52.11      6.28 o 
  -9   4   5       10.45        6.28      3.45 o 
  -8   4   5       40.96       31.06      6.44 o 
  -7   4   5     1888.17     1887.11     30.74 o 
  -6   4   5       88.60       91.68      4.22 o 
  -5   4   5     4176.82     4015.47     60.04 o 
  -4   4   5      130.31      134.48      6.12 o 
  -3   4   5     1666.86     1561.40     25.08 o 
  -2   4   5      140.95      134.21      4.55 o 
  -1   4   5      563.59      596.11     11.43 o 
   0   4   5       45.32       50.64      2.99 o 
   1   4   5       82.72       82.56      5.02 o 
   2   4   5      199.22      198.96      5.88 o 
   3   4   5      752.81      711.64     19.78 o 
   4   4   5       15.62       20.09      3.77 o 
   5   4   5     1001.73     1008.61     27.31 o 
   6   4   5       79.82       70.94      6.91 o 
   7   4   5      500.10      488.77     17.89 o 
   8   4   5       39.47       30.45      5.65 o 
   9   4   5       50.10       53.68      7.53 o 
 -12   5   5        9.61        8.48      4.39 o 
 -11   5   5      135.57      143.77      9.42 o 
 -10   5   5      369.14      361.32     14.13 o 
  -9   5   5     1174.41     1166.58     21.53 o 
  -8   5   5      579.68      595.30     12.98 o 
  -7   5   5     1811.46     1841.32     30.52 o 
  -6   5   5      416.71      436.81      9.98 o 
  -5   5   5        4.53        4.67      1.73 o 
  -4   5   5       22.44       19.81      2.26 o 
  -3   5   5      150.64      146.66      4.87 o 
  -2   5   5      156.61      175.62      5.31 o 
  -1   5   5      339.17      327.10     10.67 o 
   0   5   5      137.83      138.44      6.59 o 
   1   5   5      910.53      843.58     15.64 o 
   2   5   5       42.40       42.55      3.21 o 
   3   5   5     1385.58     1283.37     22.53 o 
   4   5   5        2.73        7.85      3.14 o 
   5   5   5      700.59      706.62     21.35 o 
   6   5   5      402.00      357.55     14.44 o 
   7   5   5       44.98       53.68      6.91 o 
   8   5   5       27.27       21.03      5.34 o 
   9   5   5      323.99      317.68     15.70 o 
 -10   6   5      194.85      195.22      8.63 o 
  -9   6   5      292.05      308.49     12.87 o 
  -8   6   5       86.49       95.34      5.18 o 
  -7   6   5      543.02      534.98     12.08 o 
  -6   6   5       31.07       27.67      3.08 o 
  -5   6   5      698.15      661.57     13.30 o 
  -4   6   5      183.76      188.31      7.69 o 
  -3   6   5      274.57      233.87      8.79 o 
  -2   6   5      163.06      157.66      5.41 o 
  -1   6   5     1240.85     1189.62     20.61 o 
   0   6   5        6.68        4.89      1.73 o 
   1   6   5      371.60      366.22      8.87 o 
   2   6   5       37.77       41.42      3.44 o 
   3   6   5       82.45       77.81      4.77 o 
   4   6   5      187.56      196.51      9.73 o 
   5   6   5      912.62      840.04     24.80 o 
   6   6   5      153.35      162.92     10.05 o 
   7   6   5      750.23      717.61     23.86 o 
   8   6   5       64.89       54.62      7.53 o 
 -10   7   5       41.04       39.55      6.28 o 
  -9   7   5      852.13      894.34     26.68 o 
  -8   7   5      142.63      156.64      9.73 o 
  -7   7   5     2197.49     2287.22     37.48 o 
  -6   7   5       91.32       96.44      4.90 o 
  -5   7   5      780.69      784.50     15.46 o 
  -4   7   5       39.38       43.38      3.39 o 
  -3   7   5      494.49      501.93     11.04 o 
  -2   7   5        6.17        4.77      1.73 o 
  -1   7   5       24.80       19.51      2.49 o 
   0   7   5      398.21      403.60      9.61 o 
   1   7   5      537.83      515.00     11.52 o 
   2   7   5        2.07        4.30      2.03 o 
   3   7   5     1652.42     1658.30     28.74 o 
   4   7   5       13.48        7.53      3.45 o 
   5   7   5     1358.78     1376.52     36.10 o 
   6   7   5       60.28       67.49      7.53 o 
   7   7   5      110.32      128.39      9.73 o 
 -10   8   5      116.03      122.43     10.36 o 
  -9   8   5      469.04      486.88     18.52 o 
  -8   8   5       82.39       88.84      8.79 o 
  -7   8   5       14.03       18.52      5.02 o 
  -6   8   5       19.06       14.75      4.39 o 
  -5   8   5      134.56      131.53      8.79 o 
  -4   8   5       36.02       34.22      5.65 o 
  -3   8   5      791.90      833.44     24.80 o 
  -2   8   5       82.74       83.19      7.22 o 
  -1   8   5     2034.29     2054.15     45.20 o 
   0   8   5        0.08        0.00      1.96 o 
   1   8   5      836.74      777.08     15.84 o 
   2   8   5      126.38      132.45      5.98 o 
   3   8   5       13.00       12.19      2.86 o 
   4   8   5       12.29       14.75      4.08 o 
   5   8   5      107.10      115.21      8.79 o 
   6   8   5       50.37       46.77      6.91 o 
  -9   9   5       29.28       25.74      5.96 o 
  -8   9   5       51.45       47.40      7.22 o 
  -7   9   5      826.55      837.84     26.37 o 
  -6   9   5      118.03      135.61     10.05 o 
  -5   9   5     2137.83     2274.31     55.88 o 
  -4   9   5      352.36      331.18     14.44 o 
  -3   9   5     2086.25     2160.05     53.05 o 
  -2   9   5      218.48      215.66     11.61 o 
  -1   9   5      278.61      274.36     12.87 o 
   0   9   5      120.45      131.53      9.42 o 
   1   9   5       68.07       60.27      6.91 o 
   2   9   5        2.91        4.71      4.08 o 
   3   9   5      272.19      271.22     13.18 o 
  -8  10   5       94.56       90.72      9.73 o 
  -7  10   5      325.29      361.94     16.64 o 
  -6  10   5       42.37       34.53      6.59 o 
  -5  10   5       59.78       59.64      7.85 o 
  -4  10   5       76.71       74.08      8.48 o 
  -3  10   5      173.79      179.25     10.99 o 
  -2  10   5        1.21        2.51      4.39 o 
  -1  10   5      623.14      621.24     21.66 o 
   0  10   5       54.33       60.90      7.85 o 
   1  10   5      615.75      595.50     21.03 o 
   2  10   5       41.90       50.54      7.53 o 
   3  10   5      156.99      149.42     10.67 o 
  -6  11   5        6.57       10.05      5.34 o 
  -5  11   5      607.27      603.34     22.29 o 
  -4  11   5       11.22        3.45      4.39 o 
  -3  11   5      437.18      409.34     17.58 o 
  -2  11   5       25.02       22.92      5.96 o 
  -1  11   5        5.78        1.88      4.71 o 
   0  11   5        6.38        3.77      5.02 o 
  -2 -12   6      659.36      635.05     21.66 o 
  -1 -12   6        0.84        2.51      4.71 o 
   0 -12   6      162.38      171.08     10.99 o 
   1 -12   6        4.36        6.91      4.71 o 
   2 -12   6      129.32      145.20     11.77 o 
   3 -12   6        2.16        1.26      3.33 o 
   4 -12   6      292.16      294.27     27.62 o 
   5 -12   6       12.12       11.44      3.88 o 
   6 -12   6      729.15      777.25     26.05 o 
  -4 -11   6        9.03       12.56      5.65 o 
  -3 -11   6       32.03       35.47      6.59 o 
  -2 -11   6       43.54       42.06      6.59 o 
  -1 -11   6       77.19       79.11      7.53 o 
   0 -11   6      268.37      285.66     13.18 o 
   1 -11   6       35.74       29.19      5.96 o 
   2 -11   6      686.35      742.72     16.20 o 
   3 -11   6       24.67       20.79      3.77 o 
   4 -11   6      446.24      478.15     12.76 o 
   5 -11   6       23.97       35.79      6.59 o 
   6 -11   6      128.44      129.96     10.05 o 
   7 -11   6        0.38       -4.39      4.39 o 
  -5 -10   6        3.26        0.00      4.71 o 
  -4 -10   6      234.72      280.01     13.18 o 
  -3 -10   6       24.64       29.82      5.65 o 
  -2 -10   6      525.32      532.09     18.21 o 
  -1 -10   6       30.21       38.61      5.65 o 
   0 -10   6      838.61      853.22     24.49 o 
   1 -10   6      315.04      311.09      8.97 o 
   2 -10   6      238.82      235.18      7.98 o 
   3 -10   6        2.11        2.88      4.39 o 
   4 -10   6        0.43        0.94      4.08 o 
   5 -10   6        1.69       -3.45      3.45 o 
   6 -10   6      359.36      369.16     15.70 o 
   7 -10   6        3.11        2.20      4.39 o 
   8 -10   6     1181.05     1296.47     37.04 o 
   9 -10   6       38.67       43.95      7.53 o 
  -7  -9   6       21.68       22.60      6.28 o 
  -6  -9   6      740.77      765.32     24.17 o 
  -5  -9   6      187.59      196.82     10.99 o 
  -4  -9   6      515.73      473.38     16.95 o 
  -3  -9   6      453.87      435.71     15.70 o 
  -2  -9   6       56.56       51.80      6.28 o 
  -1  -9   6      748.09      745.23     21.97 o 
   0  -9   6       65.97       65.63      4.71 o 
   1  -9   6        8.24        5.37      2.41 o 
   2  -9   6      527.62      522.95     11.87 o 
   3  -9   6       23.82       18.52      4.39 o 
   4  -9   6      664.08      679.31     21.03 o 
   5  -9   6        7.08        3.77      3.77 o 
   6  -9   6      378.44      371.67     15.07 o 
   7  -9   6        3.19        6.28      4.71 o 
   8  -9   6       16.50       19.15      5.65 o 
   9  -9   6        5.42        5.65      4.71 o 
  -8  -8   6      141.15      122.11     10.36 o 
  -7  -8   6        7.52        4.71      4.39 o 
  -6  -8   6       37.58       39.24      6.28 o 
  -5  -8   6       12.45       15.07      4.39 o 
  -4  -8   6      199.49      219.11     10.67 o 
  -3  -8   6       38.70       36.73      5.65 o 
  -2  -8   6     1412.99     1310.59     32.65 o 
  -1  -8   6      532.99      556.60     18.52 o 
   0  -8   6     2521.72     2509.41     39.51 o 
   1  -8   6     1084.64     1075.79     21.03 o 
   2  -8   6      771.19      759.48     15.09 o 
   3  -8   6      164.79      141.89      8.16 o 
   4  -8   6       12.19       11.61      3.77 o 
   5  -8   6      320.83      307.95     12.87 o 
   6  -8   6      262.68      228.53     11.61 o 
   7  -8   6        2.57        2.20      4.08 o 
   8  -8   6      264.11      220.68     11.93 o 
   9  -8   6       52.90       52.11      7.22 o 
  10  -8   6      672.44      630.65     22.92 o 
  -9  -7   6       15.19       14.46      3.70 o 
  -8  -7   6       20.50       25.20      5.65 o 
  -7  -7   6        7.08       10.57      2.94 o 
  -6  -7   6      589.61      599.51     18.52 o 
  -5  -7   6       68.02       81.53      4.99 o 
  -4  -7   6     1537.20     1545.44     26.18 o 
  -3  -7   6      330.66      319.83      8.05 o 
  -2  -7   6     1281.22     1184.71     29.51 o 
  -1  -7   6      542.67      520.03     10.59 o 
   0  -7   6      457.77      462.97     16.79 o 
   1  -7   6      195.60      200.83      9.26 o 
   2  -7   6       24.16       25.43      3.77 o 
   3  -7   6       72.34       63.72      5.65 o 
   4  -7   6     1286.37     1331.31     33.27 o 
   5  -7   6      260.01      264.00     11.30 o 
   6  -7   6      899.46      864.21     24.80 o 
   7  -7   6       13.90       14.44      4.39 o 
   8  -7   6      346.85      344.68     14.75 o 
   9  -7   6       12.62       14.13      4.71 o 
  10  -7   6       55.78       47.40      7.22 o 
  -9  -6   6       97.63      102.19      6.66 o 
  -8  -6   6      880.37      848.65     18.08 o 
  -7  -6   6      297.36      287.08      8.88 o 
  -6  -6   6      740.86      713.21     15.09 o 
  -5  -6   6       40.18       46.79      3.77 o 
  -4  -6   6       85.44       92.22      4.42 o 
  -3  -6   6       63.12       64.22      3.70 o 
  -2  -6   6      970.17      978.79     23.23 o 
  -1  -6   6        5.35        6.98      1.21 o 
   0  -6   6     4505.67     4567.15     95.43 o 
   1  -6   6      145.66      160.40      4.06 o 
   2  -6   6     3752.64     3806.22     81.30 o 
   3  -6   6       61.37       64.98      5.34 o 
   4  -6   6      277.70      285.98     10.99 o 
   5  -6   6       19.90       17.89      4.08 o 
   6  -6   6      256.07      241.40     10.67 o 
   7  -6   6       12.68       10.05      3.77 o 
   8  -6   6      124.88      128.71      8.79 o 
   9  -6   6       26.63       25.11      5.65 o 
  10  -6   6      812.39      817.75     25.74 o 
  11  -6   6       46.52       56.82      7.85 o 
 -10  -5   6      107.15      115.21     10.67 o 
  -9  -5   6        2.63        0.71      2.41 o 
  -8  -5   6       27.80       23.98      3.53 o 
  -7  -5   6      209.80      181.74      7.38 o 
  -6  -5   6       37.96       44.43      3.77 o 
  -5  -5   6      643.79      654.89     15.70 o 
  -4  -5   6      781.43      839.94     24.64 o 
  -3  -5   6      591.11      601.57     11.76 o 
  -2  -5   6     2146.22     2059.07     25.66 o 
  -1  -5   6      279.23      296.12      5.33 o 
   0  -5   6     1853.18     1828.00     28.41 o 
   1  -5   6      202.83      211.58      7.85 o 
   2  -5   6      276.00      277.89      6.11 o 
   3  -5   6       16.31       25.52      2.09 o 
   4  -5   6      534.12      581.26     11.13 o 
   5  -5   6      290.99      301.02      7.23 o 
   6  -5   6      370.11      404.74     11.46 o 
   7  -5   6        3.29        3.28      2.67 o 
   8  -5   6      259.51      262.77      7.82 o 
   9  -5   6       11.70        4.08      4.08 o 
  10  -5   6      351.09      343.74     15.07 o 
  11  -5   6       88.25       94.80      9.42 o 
 -11  -4   6       58.69       66.55      8.48 o 
 -10  -4   6       95.47      103.59      9.42 o 
  -9  -4   6       23.56       37.36      5.96 o 
  -8  -4   6      520.46      516.80     24.96 o 
  -7  -4   6       59.52       55.20      4.32 o 
  -6  -4   6      533.37      549.20     11.98 o 
  -5  -4   6       19.23       17.77      2.83 o 
  -4  -4   6      957.63      974.82     17.20 o 
  -3  -4   6       49.48       56.96      8.32 o 
  -2  -4   6       87.96       88.07      2.50 o 
  -1  -4   6      556.60      622.74      8.92 o 
   0  -4   6     1500.02     1485.94     23.30 o 
   1  -4   6      558.32      628.14     16.01 o 
   2  -4   6     7960.86     8231.40    117.96 o 
   3  -4   6       25.90       33.54      2.41 o 
   4  -4   6     5302.56     5321.63     96.84 o 
   5  -4   6      117.75      131.10      4.65 o 
   6  -4   6      909.73      950.01     17.40 o 
   7  -4   6       15.95       15.48      2.55 o 
   8  -4   6      164.44      167.65      6.30 o 
   9  -4   6        4.23        0.47      2.19 o 
  10  -4   6      398.18      378.24     10.65 o 
  11  -4   6       50.81       50.84      4.77 o 
 -11  -3   6       89.88       93.55      9.73 o 
 -10  -3   6      506.87      467.42     18.52 o 
  -9  -3   6       50.18       52.42      6.59 o 
  -8  -3   6      757.22      733.21     15.62 o 
  -7  -3   6       31.98       29.30      3.92 o 
  -6  -3   6      163.41      161.13      5.76 o 
  -5  -3   6       18.26       19.52      2.44 o 
  -4  -3   6     1230.76     1219.95     20.42 o 
  -3  -3   6      445.00      436.16      8.99 o 
  -2  -3   6     5119.64     5050.09     59.38 o 
  -1  -3   6      994.39     1048.02     13.77 o 
   0  -3   6     3091.38     3097.52     37.21 o 
   1  -3   6      290.03      288.57     10.67 o 
   2  -3   6     1275.81     1269.70     20.30 o 
   3  -3   6      169.74      189.77      5.18 o 
   4  -3   6        7.96        8.04      1.73 o 
   5  -3   6      139.35      159.78      7.22 o 
   6  -3   6      264.46      278.54      7.54 o 
   7  -3   6      322.01      336.15      9.26 o 
   8  -3   6     1131.13     1165.38     36.89 o 
   9  -3   6       83.25       79.44      5.31 o 
  10  -3   6      964.86     1003.70     20.42 o 
  11  -3   6       68.68       73.49      7.38 o 
 -11  -2   6       40.08       40.18      6.59 o 
 -10  -2   6        0.02        1.26      3.14 o 
  -9  -2   6       84.70       75.03      7.53 o 
  -8  -2   6      315.99      311.40     13.18 o 
  -7  -2   6      180.51      167.43      8.48 o 
  -6  -2   6     1050.10     1078.82     19.28 o 
  -5  -2   6      127.54      118.79      4.42 o 
  -4  -2   6     3309.69     3352.02     49.93 o 
  -3  -2   6      124.22      114.26      3.88 o 
  -2  -2   6     3602.58     3764.07     54.71 o 
  -1  -2   6       86.92      104.63      7.69 o 
   0  -2   6     1170.72     1373.24     21.31 o 
   1  -2   6       87.44      104.85      5.02 o 
   2  -2   6      669.65      630.34     16.01 o 
   3  -2   6        3.13        2.51      1.57 o 
   4  -2   6     2265.92     2155.97     47.40 o 
   5  -2   6       29.13       30.14      3.77 o 
   6  -2   6     1666.93     1679.13     39.24 o 
   7  -2   6        0.04       -1.59      1.73 o 
   8  -2   6      745.53      747.67     15.76 o 
   9  -2   6       62.38       63.51      4.88 o 
  10  -2   6       33.14       43.37      4.55 o 
  11  -2   6       69.85       83.35      6.22 o 
 -12  -1   6        0.76        0.63      3.77 o 
 -11  -1   6      156.02      197.45     11.93 o 
 -10  -1   6      769.25      677.11     22.60 o 
  -9  -1   6       84.38       88.21      7.85 o 
  -8  -1   6     1761.62     1638.95     40.81 o 
  -7  -1   6       15.97       15.70      3.77 o 
  -6  -1   6     1052.00      975.02     17.50 o 
  -5  -1   6      867.15      943.77     18.52 o 
  -4  -1   6      233.86      235.26      8.63 o 
  -3  -1   6      189.70      206.24      6.59 o 
  -2  -1   6     5728.63     5821.18     83.11 o 
  -1  -1   6      512.97      523.48     13.03 o 
   0  -1   6     9299.09     9600.45    193.06 o 
   1  -1   6      474.73      535.85     14.13 o 
   2  -1   6     6194.45     6445.30    131.22 o 
   3  -1   6       52.37       69.69      4.39 o 
   4  -1   6      825.60      838.78     21.66 o 
   5  -1   6      201.60      200.91      8.79 o 
   6  -1   6      237.25      271.85     10.99 o 
   7  -1   6       81.15       88.84      6.59 o 
   8  -1   6     1798.61     1832.01     44.89 o 
   9  -1   6       19.88       19.61      4.87 o 
  10  -1   6      724.89      757.30     17.07 o 
  11  -1   6       14.96       13.91      3.61 o 
 -12   0   6      521.87      565.67     21.66 o 
 -11   0   6      274.98      313.60     14.75 o 
 -10   0   6      364.38      353.47     15.07 o 
  -9   0   6        4.12        6.91      3.45 o 
  -8   0   6       69.37       59.96      6.28 o 
  -7   0   6      187.42      163.24      8.48 o 
  -5   0   6      472.98      426.49      7.68 o 
  -4   0   6     2220.23     2120.68     31.30 o 
  -3   0   6      379.81      377.15      7.58 o 
  -2   0   6     3983.81     4047.10     58.24 o 
  -1   0   6      102.74      119.72      3.24 o 
   0   0   6     2636.32     2824.92     59.64 o 
   1   0   6      208.99      218.48      7.85 o 
   2   0   6      121.90      161.98      6.91 o 
   3   0   6       15.99       20.40      3.14 o 
   4   0   6     1543.27     1553.56     36.10 o 
   5   0   6      183.51      225.39      9.42 o 
   6   0   6     1431.58     1399.12     34.84 o 
   7   0   6       40.15       36.73      5.34 o 
   8   0   6      611.30      575.41     19.46 o 
   9   0   6      185.49      186.15     10.99 o 
  10   0   6      114.56      129.10      6.88 o 
  11   0   6       14.42       17.99      5.81 o 
 -12   1   6       26.36       35.16      6.28 o 
 -11   1   6       79.38       77.54      8.16 o 
 -10   1   6      173.03      157.59      9.73 o 
  -9   1   6      192.99      185.52     10.05 o 
  -8   1   6      216.95      227.59     10.67 o 
  -7   1   6        3.77        4.08      2.51 o 
  -6   1   6      558.05      492.85     15.38 o 
  -5   1   6        4.28        6.28      2.20 o 
  -4   1   6      738.75      712.27     18.83 o 
  -3   1   6      107.63      119.76      3.54 o 
  -2   1   6        5.36        5.36      1.41 o 
  -1   1   6        9.86        9.23      1.04 o 
   0   1   6     6716.83     6950.70    136.55 o 
   5   1   6       28.48       34.84      4.39 o 
   6   1   6       99.94       90.09      6.91 o 
   7   1   6       23.39       29.82      4.71 o 
   8   1   6      211.17      205.61     10.99 o 
   9   1   6       25.40       25.11      5.34 o 
  10   1   6      190.50      207.81     12.24 o 
 -12   2   6      860.95      921.03     28.57 o 
 -11   2   6      496.17      518.59     19.15 o 
 -10   2   6      525.42      487.82     17.58 o 
  -9   2   6      310.88      294.14     12.56 o 
  -8   2   6       75.10       72.51      6.59 o 
  -7   2   6      112.55      123.68      7.53 o 
  -6   2   6       64.17       58.66      3.92 o 
  -5   2   6        7.71        8.84      1.51 o 
  -4   2   6      602.55      594.47     11.17 o 
  -3   2   6      153.69      168.17      4.74 o 
  -2   2   6     5657.66     5783.83     84.13 o 
  -1   2   6      482.06      489.97      9.65 o 
   0   2   6    10312.78    10643.53    157.43 o 
   1   2   6     1251.20     1326.48     21.75 o 
   5   2   6      224.32      217.23      9.73 o 
   6   2   6      348.50      347.50     13.50 o 
   7   2   6      113.02      111.75      8.16 o 
   8   2   6      138.81      145.66      9.42 o 
   9   2   6        4.44        2.83      3.77 o 
  10   2   6      187.94      186.15     11.93 o 
 -12   3   6        5.99        7.22      4.39 o 
 -11   3   6        1.57        4.71      3.77 o 
 -10   3   6       44.89       30.14      5.34 o 
  -9   3   6      513.91      502.58     17.27 o 
  -8   3   6       61.29       52.42      5.65 o 
  -7   3   6      345.75      358.07     15.85 o 
  -6   3   6      207.25      189.04      5.63 o 
  -5   3   6       60.13       53.13      3.77 o 
  -4   3   6      794.71      736.13     16.95 o 
  -3   3   6       44.08       46.57      2.99 o 
  -2   3   6     1133.86     1071.51     18.20 o 
  -1   3   6      675.25      730.32     13.43 o 
   0   3   6      187.28      202.72      5.66 o 
   1   3   6      607.73      672.41     18.21 o 
   2   3   6     1391.18     1302.75     31.39 o 
   3   3   6      132.06      164.81      7.85 o 
   4   3   6     1499.52     1459.39     35.79 o 
   5   3   6       13.32       16.32      3.77 o 
   6   3   6     1249.22     1195.39     32.02 o 
   7   3   6        0.60        1.88      2.83 o 
   8   3   6       49.94       48.97      6.28 o 
   9   3   6       39.94       41.44      6.59 o 
 -12   4   6      180.29      176.11     10.99 o 
 -11   4   6       83.71       70.32      7.53 o 
 -10   4   6      286.20      312.35     13.50 o 
  -9   4   6      549.62      545.27     18.21 o 
  -8   4   6     1241.06     1220.01     21.86 o 
  -7   4   6      342.34      353.95      8.87 o 
  -6   4   6      295.85      284.50     15.54 o 
  -5   4   6        0.09       -1.23      1.73 o 
  -4   4   6       12.69       14.73      2.35 o 
  -3   4   6        5.99        4.87      2.98 o 
  -2   4   6      869.44      815.27     14.87 o 
  -1   4   6       17.07       13.07      2.00 o 
   0   4   6     4104.47     3897.29     58.49 o 
   1   4   6       14.86       16.32      3.14 o 
   2   4   6     1507.88     1457.04     24.75 o 
   3   4   6      166.19      183.64      8.79 o 
   4   4   6      113.70      110.18      7.22 o 
   5   4   6      136.58      127.14      8.16 o 
   6   4   6      235.81      225.08     11.30 o 
   7   4   6       25.97       27.31      5.02 o 
   8   4   6      349.37      366.02     16.01 o 
   9   4   6        0.49       -0.31      3.77 o 
 -11   5   6      208.15      211.26     11.30 o 
 -10   5   6      168.15      172.97     10.05 o 
  -9   5   6       13.40       14.13      4.08 o 
  -8   5   6       27.52       29.71      3.33 o 
  -7   5   6       49.10       52.95      4.00 o 
  -6   5   6     1128.97     1127.57     34.06 o 
  -5   5   6        5.22        7.70      2.10 o 
  -4   5   6     1062.39      986.24     17.75 o 
  -3   5   6       27.73       18.64      2.32 o 
  -2   5   6     1228.68     1149.06     20.08 o 
  -1   5   6      173.52      181.32      5.76 o 
   0   5   6       42.75       41.96      3.92 o 
   1   5   6        4.47        2.04      1.55 o 
   2   5   6      902.21      902.39     16.98 o 
   3   5   6       81.21       97.63      6.59 o 
   4   5   6     2512.62     2518.85     57.76 o 
   5   5   6       39.57       42.69      5.96 o 
   6   5   6     1889.55     1881.29     46.77 o 
   7   5   6        6.27        6.28      3.77 o 
   8   5   6      274.17      277.50     14.13 o 
 -11   6   6       38.38       45.52      6.59 o 
 -10   6   6      336.51      339.97     14.13 o 
  -9   6   6      244.07      266.67      8.54 o 
  -8   6   6     2631.91     2677.98     43.39 o 
  -7   6   6       30.00       32.67      3.44 o 
  -6   6   6     1053.75     1071.01     21.97 o 
  -5   6   6       73.25       74.61      4.37 o 
  -4   6   6       82.36       70.28      4.20 o 
  -3   6   6       50.30       54.83      3.70 o 
  -2   6   6       51.90       50.63      3.53 o 
  -1   6   6       19.26       17.74      2.44 o 
   0   6   6     1224.15     1206.33     21.40 o 
   1   6   6       13.63       10.67      2.32 o 
   2   6   6     1835.34     1855.45     33.90 o 
   3   6   6       31.74       27.67      3.31 o 
   4   6   6      544.21      550.92     18.52 o 
   5   6   6        0.00        1.26      3.14 o 
   6   6   6       22.02       22.92      5.02 o 
   7   6   6      148.39      159.78     10.67 o 
  -9   7   6        7.69        3.77      4.08 o 
  -8   7   6        5.95        7.22      4.08 o 
  -7   7   6      249.58      261.63      8.20 o 
  -6   7   6      654.65      688.68     14.73 o 
  -5   7   6       84.26       85.71      5.49 o 
  -4   7   6     1686.45     1711.03     29.04 o 
  -3   7   6      270.19      266.48      7.73 o 
  -2   7   6     2222.91     2213.32     35.93 o 
  -1   7   6      649.96      672.98     13.94 o 
   0   7   6      741.59      695.98     14.51 o 
   1   7   6        4.27        2.98      2.19 o 
   2   7   6        5.74        7.82      2.41 o 
   3   7   6        1.38        0.44      3.61 o 
   4   7   6      179.48      158.21      9.42 o 
   5   7   6        8.09        5.96      3.77 o 
   6   7   6       98.41       96.37      9.10 o 
 -10   8   6        0.68       -3.77      3.77 o 
  -9   8   6       38.44       42.38      6.59 o 
  -8   8   6      693.71      726.08     23.54 o 
  -7   8   6       27.57       33.90      5.96 o 
  -6   8   6     1353.92     1458.13     38.61 o 
  -5   8   6       98.83      104.53      9.10 o 
  -4   8   6      956.74     1053.18     29.82 o 
  -3   8   6      690.64      691.75     14.48 o 
  -2   8   6      185.91      182.23      6.48 o 
  -1   8   6       12.01       12.31      2.49 o 
   0   8   6      214.07      221.42      7.28 o 
   1   8   6       57.08       58.34      7.38 o 
   2   8   6     1255.45     1245.70     23.40 o 
   3   8   6        4.51        6.91      4.08 o 
   4   8   6      513.88      480.60     17.58 o 
   5   8   6        1.25        0.00      3.77 o 
  -9   9   6       71.09       79.73      9.10 o 
  -8   9   6      218.22      232.92     12.87 o 
  -7   9   6       11.95       11.93      5.02 o 
  -6   9   6       31.02       37.67      6.59 o 
  -5   9   6        0.80        1.57      4.08 o 
  -4   9   6      148.08      139.69     10.05 o 
  -3   9   6       86.88       91.66      8.79 o 
  -2   9   6      480.42      467.73     17.89 o 
  -1   9   6      580.88      611.82     21.03 o 
   0   9   6      514.21      473.38     17.89 o 
   1   9   6        7.57        2.83      4.08 o 
   2   9   6      227.38      221.94     12.24 o 
   3   9   6       50.27       46.15      6.59 o 
  -7  10   6       27.98       28.88      6.59 o 
  -6  10   6      616.76      573.52     21.66 o 
  -5  10   6      120.20      123.68     10.99 o 
  -4  10   6      914.57      921.34     28.88 o 
  -3  10   6      155.65      140.63     10.67 o 
  -2  10   6      460.61      425.98     17.58 o 
  -1  10   6       10.12        9.10      5.02 o 
   0  10   6      127.54      136.55     10.05 o 
   1  10   6        0.13        0.00      4.39 o 
   2  10   6      103.85       92.60      9.42 o 
  -4  11   6        0.29        0.94      4.71 o 
  -3  11   6        2.11       -4.08      4.08 o 
  -2  11   6      211.08      223.51     13.18 o 
  -1 -12   7       15.58       11.30      5.34 o 
   0 -12   7       30.72       29.51      6.59 o 
   1 -12   7      360.52      344.99     15.07 o 
   2 -12   7        3.58       -2.83      4.39 o 
   3 -12   7      343.89      340.29     10.76 o 
   4 -12   7        0.78        3.44      3.53 o 
   5 -12   7      137.84      133.70      7.88 o 
  -3 -11   7      379.87      407.15     16.95 o 
  -2 -11   7       61.17       38.61      6.59 o 
  -1 -11   7      446.55      446.07     17.27 o 
   0 -11   7        9.36        5.02      4.71 o 
   1 -11   7      155.53      163.24     10.36 o 
   2 -11   7        0.01       -1.87      2.77 o 
   3 -11   7       38.74       43.04      4.66 o 
   4 -11   7       37.41       42.24      4.66 o 
   5 -11   7      956.14     1005.15     30.14 o 
   6 -11   7        0.78        3.77      4.71 o 
   7 -11   7     1772.84     1886.00     49.28 o 
  -5 -10   7       42.29       32.33      6.28 o 
  -4 -10   7        1.99        0.31      4.08 o 
  -3 -10   7       14.37       15.07      4.71 o 
  -2 -10   7       75.90       87.58      8.48 o 
  -1 -10   7      178.59      170.46     10.05 o 
   0 -10   7      170.77      176.42     10.05 o 
   1 -10   7     1238.56     1253.80     23.19 o 
   2 -10   7      122.14      122.88      7.38 o 
   3 -10   7      987.62      983.02     27.62 o 
   4 -10   7        0.33        0.00      3.77 o 
   5 -10   7      329.97      335.26     14.75 o 
   6 -10   7        1.41       -4.08      4.08 o 
   7 -10   7       14.73       19.78      5.96 o 
   8 -10   7       58.79       68.43      8.79 o 
  -6  -9   7        8.62        8.79      5.02 o 
  -5  -9   7       19.05       24.49      5.34 o 
  -4  -9   7       86.48       76.28      7.85 o 
  -3  -9   7      421.23      403.07     15.38 o 
  -2  -9   7       47.84       36.41      5.65 o 
  -1  -9   7     1193.50     1169.02     31.08 o 
   0  -9   7       11.60        9.73      4.08 o 
   1  -9   7      681.55      684.65     17.58 o 
   2  -9   7      507.76      499.35     11.87 o 
   3  -9   7      219.68      240.77     11.30 o 
   4  -9   7       48.98       43.63      5.96 o 
   5  -9   7      112.35      113.64      8.79 o 
   6  -9   7      145.91      140.32      9.73 o 
   7  -9   7      940.80      938.92     28.57 o 
   8  -9   7       84.06       86.95      9.10 o 
   9  -9   7     1016.49     1050.04     32.02 o 
  -7  -8   7      408.61      392.08     16.32 o 
  -6  -8   7      305.72      337.14     14.44 o 
  -5  -8   7      896.40      890.26     26.05 o 
  -4  -8   7      215.13      201.22     10.36 o 
  -3  -8   7     1009.46     1026.81     27.94 o 
  -2  -8   7      235.87      229.16     10.67 o 
  -1  -8   7        2.23        5.34      3.45 o 
   0  -8   7      180.12      175.33      7.22 o 
   1  -8   7      733.17      722.13     14.53 o 
   2  -8   7       17.43       15.05      2.77 o 
   3  -8   7     1552.98     1555.45     37.98 o 
   4  -8   7       35.98       34.22      5.34 o 
   5  -8   7     1115.39     1073.59     29.51 o 
   6  -8   7      137.26      114.89      8.79 o 
   7  -8   7       63.45       56.82      7.22 o 
   8  -8   7       12.18        3.45      4.39 o 
   9  -8   7       28.73       30.14      5.96 o 
  10  -8   7        4.25        4.08      5.02 o 
  -8  -7   7      172.86      183.82      7.77 o 
  -7  -7   7      137.39      131.18      6.32 o 
  -6  -7   7       13.12       19.48      4.08 o 
  -5  -7   7      113.29      102.69      5.41 o 
  -4  -7   7       65.55       61.21      4.20 o 
  -3  -7   7      348.70      349.39     13.18 o 
  -2  -7   7       39.10       33.90      4.71 o 
  -1  -7   7     1572.62     1542.89     36.73 o 
   0  -7   7        6.47        7.69      1.96 o 
   1  -7   7      936.71      888.22     16.53 o 
   2  -7   7      181.91      198.71      8.79 o 
   3  -7   7     1059.37      983.81     25.74 o 
   4  -7   7        1.49       -0.63      3.14 o 
   5  -7   7      127.06      120.86      7.85 o 
   6  -7   7       10.24        4.71      3.45 o 
   7  -7   7       79.89       85.38      7.85 o 
   8  -7   7        0.18        0.94      3.77 o 
   9  -7   7      439.60      414.68     16.95 o 
  10  -7   7        0.28       -4.08      4.08 o 
  -9  -6   7       91.93       92.33      6.44 o 
  -8  -6   7       21.10       23.24      6.91 o 
  -7  -6   7        3.22        2.05      3.45 o 
  -6  -6   7      399.26      394.88     10.32 o 
  -5  -6   7       76.33       93.17      5.33 o 
  -4  -6   7      155.31      158.99      5.76 o 
  -3  -6   7     1059.78     1088.39     19.19 o 
  -2  -6   7      101.78       99.79      5.65 o 
  -1  -6   7     1058.10     1030.24     14.23 o 
   0  -6   7      384.02      425.42      9.29 o 
   1  -6   7      124.28      122.44      4.74 o 
   2  -6   7      722.98      759.05     20.09 o 
   3  -6   7     1463.07     1457.19     35.16 o 
   4  -6   7       43.48       48.03      5.34 o 
   5  -6   7     3750.61     3665.27     80.68 o 
   6  -6   7      105.25      102.65      7.22 o 
   7  -6   7     1224.50     1190.36     32.02 o 
   8  -6   7       10.19       10.05      4.39 o 
   9  -6   7      312.36      301.04     14.13 o 
  10  -6   7        6.88        8.48      4.71 o 
 -10  -5   7       39.53       34.84      6.28 o 
  -9  -5   7      917.26      947.37     20.07 o 
  -8  -5   7      324.27      339.86     10.08 o 
  -7  -5   7     1460.96     1463.23     26.29 o 
  -6  -5   7       67.30       82.41      5.11 o 
  -5  -5   7      888.14      920.31     17.54 o 
  -4  -5   7      180.43      184.03      5.98 o 
  -3  -5   7       42.68       40.14      3.08 o 
  -2  -5   7       96.91      130.37      4.51 o 
  -1  -5   7     2044.37     2058.43     25.85 o 
   0  -5   7      131.51      122.06      3.27 o 
   1  -5   7     2599.53     2586.04     44.73 o 
   2  -5   7     1206.75     1262.67     20.61 o 
   3  -5   7     2533.11     2518.26     38.37 o 
   4  -5   7      640.43      694.71     12.92 o 
   5  -5   7      283.44      275.62      7.15 o 
   6  -5   7       44.23       42.49      3.45 o 
   7  -5   7       74.43       72.51      6.91 o 
   8  -5   7      127.43      118.03      8.16 o 
   9  -5   7      478.34      475.89     17.89 o 
  10  -5   7       10.56        0.63      4.08 o 
  11  -5   7      386.31      383.29     16.95 o 
 -10  -4   7      136.39      157.27     10.99 o 
  -9  -4   7      246.04      245.17     12.87 o 
  -8  -4   7      251.76      227.55      8.10 o 
  -7  -4   7       23.12       29.81      7.53 o 
  -6  -4   7      595.26      537.02     11.98 o 
  -5  -4   7       95.68      102.80      4.77 o 
  -4  -4   7      241.95      234.90      6.55 o 
  -3  -4   7      982.12      981.77     17.09 o 
  -2  -4   7       91.49       90.20      2.66 o 
  -1  -4   7     1757.38     1743.78     22.05 o 
   0  -4   7       12.69       10.80      1.52 o 
   1  -4   7     2071.08     2157.69     32.96 o 
   2  -4   7      161.68      172.78      4.87 o 
   3  -4   7       65.49       74.27      3.45 o 
   4  -4   7        3.67        0.63      1.28 o 
   5  -4   7      556.75      530.88     11.17 o 
   6  -4   7        2.03        2.47      1.73 o 
   7  -4   7      917.40      923.74     28.10 o 
   8  -4   7      206.97      210.95     18.99 o 
   9  -4   7      932.04      947.09     19.19 o 
  10  -4   7       79.46       69.71      5.43 o 
  11  -4   7      188.96      176.11     11.30 o 
 -11  -3   7        0.18        2.20      3.77 o 
 -10  -3   7      105.31      118.66     10.67 o 
  -9  -3   7      525.20      481.86     18.21 o 
  -8  -3   7       36.90       43.91      4.10 o 
  -7  -3   7     1486.81     1491.24     26.06 o 
  -6  -3   7       11.79       11.12      2.32 o 
  -5  -3   7     2252.58     2156.68     42.38 o 
  -4  -3   7     1433.98     1507.27     24.74 o 
  -3  -3   7      738.15      727.36     13.31 o 
  -2  -3   7     1459.25     1562.84     19.79 o 
  -1  -3   7      356.73      397.45      6.44 o 
   0  -3   7        2.56        4.24      0.96 o 
   1  -3   7     3254.82     3481.95     51.61 o 
   2  -3   7      133.01      144.39      4.71 o 
   3  -3   7     2847.18     2806.24     42.83 o 
   4  -3   7       15.74       19.30      4.24 o 
   5  -3   7      546.70      497.55     10.75 o 
   6  -3   7      273.48      277.02      7.76 o 
   7  -3   7       48.92       46.91      4.87 o 
   8  -3   7       15.84       14.38      2.94 o 
   9  -3   7      239.14      257.43      8.66 o 
  10  -3   7       87.32       99.41      6.75 o 
  11  -3   7      386.11      412.94     15.54 o 
 -11  -2   7      492.66      488.14     19.78 o 
 -10  -2   7      100.75       90.09      8.79 o 
  -9  -2   7      759.76      669.89     22.29 o 
  -8  -2   7      132.15      142.52      9.10 o 
  -7  -2   7        2.41        2.41      3.61 o 
  -6  -2   7        0.60        3.77      1.78 o 
  -5  -2   7     1133.86     1168.84     20.17 o 
  -4  -2   7        0.20        1.10      1.33 o 
  -3  -2   7     2069.00     2074.98     32.06 o 
  -2  -2   7     1322.48     1428.88     22.63 o 
  -1  -2   7     3433.25     3402.32     49.82 o 
   0  -2   7      270.21      292.13      6.43 o 
   1  -2   7     2816.55     2714.42     57.76 o 
   2  -2   7        5.77       15.38      2.51 o 
   3  -2   7       94.09       65.92      4.39 o 
   4  -2   7      104.27      113.32      5.96 o 
   5  -2   7      191.71      195.88      8.48 o 
   6  -2   7        0.43        2.20      2.83 o 
   7  -2   7     1155.72     1188.69     21.97 o 
   8  -2   7      212.71      222.63      7.77 o 
   9  -2   7     1204.89     1295.41     24.64 o 
  10  -2   7      150.03      152.24      7.21 o 
  11  -2   7      446.81      468.57     21.35 o 
 -11  -1   7       13.33       13.81      4.71 o 
 -10  -1   7      169.71      160.10     10.36 o 
  -9  -1   7        0.32        4.39      3.14 o 
  -8  -1   7       62.15       51.80      5.96 o 
  -7  -1   7       75.99       62.16      5.96 o 
  -6  -1   7      365.60      390.62      9.29 o 
  -5  -1   7     1283.91     1226.42     28.72 o 
  -4  -1   7        4.29        3.30      1.33 o 
  -3  -1   7     5521.47     5567.70     80.33 o 
  -2  -1   7        8.24       16.84      2.04 o 
  -1  -1   7     5054.43     5225.36     74.90 o 
   0  -1   7      568.79      610.66     10.95 o 
   1  -1   7      237.26      228.22      8.16 o 
   2  -1   7        6.62       10.99      2.51 o 
   3  -1   7     1009.21      916.94     23.23 o 
   4  -1   7       34.62       43.95      4.39 o 
   5  -1   7     1041.26      950.22     25.11 o 
   6  -1   7       15.41       14.44      3.45 o 
   7  -1   7     1623.81     1595.00     39.55 o 
   8  -1   7       17.07       21.03      4.71 o 
   9  -1   7      238.97      229.12     11.61 o 
  10  -1   7       40.99       26.55      4.39 o 
 -12   0   7       10.83       16.64      5.34 o 
 -11   0   7      399.58      402.12     16.95 o 
 -10   0   7      127.80      112.38      9.73 o 
  -9   0   7      776.68      700.03     22.29 o 
  -8   0   7       54.25       50.85      5.96 o 
  -7   0   7      668.55      603.66     18.83 o 
  -6   0   7      610.09      590.79     17.89 o 
  -5   0   7      156.33      153.82      6.59 o 
  -4   0   7      121.44      112.07      5.02 o 
  -3   0   7       84.88       84.48      3.24 o 
  -2   0   7     1982.13     2093.02     31.46 o 
  -1   0   7     9890.27    10232.50    144.25 o 
   0   0   7      860.37      889.55     14.66 o 
   1   0   7    12995.54    13412.63    269.34 o 
   2   0   7      226.26      258.04      9.42 o 
   3   0   7     1576.08     1511.19     35.47 o 
   4   0   7      132.39      150.99      7.53 o 
   5   0   7      136.17      127.45      7.22 o 
   6   0   7       57.03       71.89      6.91 o 
   7   0   7      122.37      120.23      8.16 o 
   8   0   7      363.75      381.41     15.38 o 
   9   0   7      357.87      395.53     16.32 o 
  10   0   7       24.27       22.69      3.98 o 
 -12   1   7      465.27      503.52     19.78 o 
 -11   1   7      147.59      126.82      9.42 o 
 -10   1   7        9.54       20.72      5.02 o 
  -9   1   7      332.47      302.30     13.18 o 
  -8   1   7      298.11      261.49     11.61 o 
  -7   1   7      306.84      309.21     12.24 o 
  -6   1   7      158.57      150.68      7.85 o 
  -4   1   7      428.78      409.21     11.46 o 
  -3   1   7     5083.95     5047.32     72.34 o 
  -2   1   7      645.15      642.66     10.59 o 
  -1   1   7    12782.50    12889.97    247.05 o 
   0   1   7     1111.29     1175.61     24.49 o 
   4   1   7       36.11       28.88      4.08 o 
   5   1   7      175.62      159.78      8.48 o 
   6   1   7      175.68      177.05      9.42 o 
   7   1   7     1129.07     1108.75     30.76 o 
   8   1   7        6.06        8.48      4.08 o 
   9   1   7      335.07      354.10     15.70 o 
  10   1   7       40.29       39.55      6.59 o 
 -12   2   7       42.84       49.28      7.22 o 
 -11   2   7       67.35       53.37      6.91 o 
 -10   2   7       31.22       41.75      5.96 o 
  -9   2   7        7.43        6.28      3.45 o 
  -8   2   7      102.02       97.94      7.22 o 
  -7   2   7      773.24      677.11     20.09 o 
  -6   2   7      195.78      186.28      5.58 o 
  -5   2   7     1149.24     1039.26     33.12 o 
  -4   2   7        6.81        5.81      2.20 o 
  -3   2   7      334.90      321.47     10.36 o 
  -2   2   7        3.24        3.17      1.21 o 
  -1   2   7     2289.39     2288.05     35.51 o 
   0   2   7      186.62      224.97     16.79 o 
   4   2   7      195.03      223.51      9.73 o 
   5   2   7     1757.98     1703.93     41.44 o 
   6   2   7        8.04        7.85      3.45 o 
   7   2   7      262.97      266.83     12.56 o 
   8   2   7      250.51      247.36     12.56 o 
   9   2   7       86.09       66.55      7.85 o 
 -12   3   7      308.82      343.74     15.70 o 
 -11   3   7      460.14      433.83     17.27 o 
 -10   3   7      647.60      638.82     21.35 o 
  -9   3   7      734.61      761.24     23.23 o 
  -8   3   7      315.81      331.18     13.18 o 
  -7   3   7      183.58      199.57      6.25 o 
  -6   3   7        3.76        3.83      1.73 o 
  -5   3   7      258.25      240.14      6.52 o 
  -4   3   7       25.81       29.07      2.64 o 
  -3   3   7     2117.67     2044.78     32.41 o 
  -2   3   7      248.35      237.90      6.32 o 
  -1   3   7     3462.57     3501.41     52.94 o 
   0   3   7      324.26      326.13      8.32 o 
   1   3   7      270.86      278.66      9.89 o 
   2   3   7       39.16       50.85      5.02 o 
   3   3   7        1.52        3.14      2.51 o 
   4   3   7        1.07        0.94      2.51 o 
   5   3   7      217.05      216.92     10.67 o 
   6   3   7      157.84      138.75      9.10 o 
   7   3   7      950.07      873.62     26.68 o 
   8   3   7       38.06       27.94      5.34 o 
   9   3   7      415.41      409.34     17.89 o 
 -11   4   7       61.51       45.83      6.59 o 
 -10   4   7        5.30       10.67      4.08 o 
  -9   4   7       27.91       27.00      5.02 o 
  -8   4   7        5.98       11.93      3.77 o 
  -7   4   7     1447.94     1411.95     24.63 o 
  -6   4   7       15.24       11.62      2.22 o 
  -5   4   7      810.33      825.13     15.76 o 
  -4   4   7        3.91        1.41      1.55 o 
  -3   4   7      154.81      147.10      5.11 o 
  -2   4   7      165.23      170.46      5.55 o 
  -1   4   7       30.81       34.32      3.77 o 
   0   4   7       76.03       91.38      4.32 o 
   1   4   7      159.28      166.11      5.55 o 
   2   4   7      213.81      247.05     10.05 o 
   3   4   7     1352.06     1374.00     34.22 o 
   4   4   7       54.34       56.19      5.96 o 
   5   4   7     2419.77     2333.01     55.25 o 
   6   4   7        4.11        5.34      3.45 o 
   7   4   7      334.33      313.91     14.44 o 
   8   4   7       19.85       17.89      5.02 o 
 -11   5   7      361.93      385.49     16.01 o 
 -10   5   7      295.94      294.14     13.50 o 
  -9   5   7     1011.42      947.71     27.00 o 
  -8   5   7      368.13      390.40     14.13 o 
  -7   5   7      253.40      235.81      9.42 o 
  -6   5   7       43.82       47.41      3.88 o 
  -5   5   7       56.70       63.60      4.10 o 
  -4   5   7       11.04       11.11      3.14 o 
  -3   5   7      216.36      220.37      6.77 o 
  -2   5   7        6.95        8.48      2.00 o 
  -1   5   7      775.98      751.95     14.76 o 
   0   5   7       10.26        9.51      2.19 o 
   1   5   7     1251.79     1186.42     21.31 o 
   2   5   7       32.84       45.65      3.77 o 
   3   5   7     1015.50      991.34     27.00 o 
   4   5   7        0.01       -2.51      2.51 o 
   5   5   7       54.32       69.06      7.53 o 
   6   5   7       16.74       25.43      5.34 o 
   7   5   7      152.39      164.18     10.67 o 
 -11   6   7      141.18      170.46     10.67 o 
 -10   6   7       46.49       47.40      6.59 o 
  -9   6   7       31.55       39.55      5.65 o 
  -8   6   7       24.14       22.57      3.33 o 
  -7   6   7      209.89      206.85      7.21 o 
  -6   6   7      147.33      155.83      6.10 o 
  -5   6   7      555.10      577.24     16.17 o 
  -4   6   7      223.58      220.96      7.09 o 
  -3   6   7      764.34      796.93     15.76 o 
  -2   6   7      885.67      972.98     18.30 o 
  -1   6   7      647.60      665.14     13.74 o 
   0   6   7       87.68      106.97      4.99 o 
   1   6   7        1.90       -0.57      1.88 o 
   2   6   7       52.90       58.26      6.44 o 
   3   6   7     1228.93     1199.78     31.71 o 
   4   6   7       86.47       90.09      7.85 o 
   5   6   7     1447.22     1422.35     37.67 o 
   6   6   7        2.97        2.51      3.77 o 
   7   6   7      289.52      299.16     14.75 o 
  -9   7   7      399.30      391.14     16.01 o 
  -8   7   7       92.74       87.34      5.63 o 
  -7   7   7      437.78      468.00     12.71 o 
  -6   7   7       46.03       42.24      3.98 o 
  -5   7   7      570.54      594.53     13.30 o 
  -4   7   7       19.85       23.32      3.21 o 
  -3   7   7      316.07      321.77      8.97 o 
  -2   7   7       46.36       43.24      4.08 o 
  -1   7   7      106.94      113.12      5.81 o 
   0   7   7       24.56       34.82      3.92 o 
   1   7   7     2012.17     1974.20     33.39 o 
   2   7   7       85.17       67.43      4.87 o 
   3   7   7     1548.09     1462.21     37.36 o 
   4   7   7      169.55      169.83     10.36 o 
   5   7   7       97.78       97.63      9.10 o 
   6   7   7      106.17       89.15      9.10 o 
  -9   8   7      182.74      168.89     10.99 o 
  -8   8   7       29.77       24.49      5.96 o 
  -7   8   7       38.15       41.75      6.59 o 
  -6   8   7       95.83       86.33      8.48 o 
  -5   8   7      318.64      324.27     14.13 o 
  -4   8   7      103.16       99.82      8.79 o 
  -3   8   7     1557.23     1578.85     27.90 o 
  -2   8   7      345.77      362.89      9.83 o 
  -1   8   7     1865.18     1831.77     31.48 o 
   0   8   7       23.24       18.91      3.01 o 
   1   8   7      898.27      852.09     17.72 o 
   2   8   7        4.19        5.45      3.30 o 
   3   8   7        5.92        4.71      3.77 o 
   4   8   7       12.79       18.52      4.71 o 
  -8   9   7      139.42      131.53     11.30 o 
  -7   9   7      321.92      336.52     15.70 o 
  -6   9   7      127.29      140.01     10.05 o 
  -5   9   7      757.77      790.12     25.74 o 
  -4   9   7      114.74      115.83     10.05 o 
  -3   9   7      401.90      400.56     16.95 o 
  -2   9   7        7.98       10.67      4.71 o 
  -1   9   7        0.75        0.00      4.08 o 
   0   9   7        5.58        4.71      4.39 o 
   1   9   7      877.60      860.13     26.68 o 
   2   9   7       36.92       40.18      6.59 o 
  -6  10   7       12.78       15.07      5.65 o 
  -5  10   7       11.82        4.08      5.02 o 
  -4  10   7       87.77      104.85     10.36 o 
  -3  10   7       50.38       41.44      7.22 o 
  -2  10   7       92.20      104.22     10.05 o 
  -1  10   7      357.19      327.41     15.38 o 
   0  10   7        6.46        0.00      4.08 o 
   0 -12   8        4.40       -2.51      4.71 o 
   1 -12   8        2.82       -1.26      5.02 o 
   2 -12   8      320.98      301.99     14.44 o 
   3 -12   8        0.66        0.94      4.71 o 
   4 -12   8      829.57      856.05     27.00 o 
  -3 -11   8       96.05       80.05      8.79 o 
  -2 -11   8        0.95       -1.26      4.39 o 
  -1 -11   8       23.98       28.25      6.28 o 
   0 -11   8      352.80      326.47     14.44 o 
   1 -11   8        0.23       -1.26      4.39 o 
   2 -11   8      399.07      420.65     16.95 o 
   3 -11   8       16.23       18.16      3.75 o 
   4 -11   8      356.64      388.12     11.43 o 
   5 -11   8       58.45       69.06      8.16 o 
   6 -11   8       57.10       56.50      7.53 o 
  -5 -10   8        3.59        2.83      4.71 o 
  -4 -10   8      547.21      592.36     21.03 o 
  -3 -10   8        3.61        3.77      4.71 o 
  -2 -10   8     1166.87     1147.04     31.71 o 
  -1 -10   8       23.22       31.71      5.96 o 
   0 -10   8      322.59      310.78     13.50 o 
   1 -10   8       33.59       27.31      5.34 o 
   2 -10   8       16.99       27.31      5.34 o 
   3 -10   8        1.06       -0.16      2.66 o 
   4 -10   8      541.89      565.36     19.46 o 
   5 -10   8       71.18       57.45      7.53 o 
   6 -10   8      880.59      867.35     27.00 o 
   7 -10   8       84.71       56.82      7.85 o 
   8 -10   8      295.10      304.18     15.70 o 
  -6  -9   8      188.84      168.89     10.99 o 
  -5  -9   8      206.15      199.96     11.61 o 
  -4  -9   8      303.98      303.56     13.50 o 
  -3  -9   8       51.65       43.01      6.59 o 
  -2  -9   8      100.89       74.40      7.22 o 
  -1  -9   8        9.09       10.36      4.08 o 
   0  -9   8     1213.00     1169.65     31.08 o 
   1  -9   8       82.90       72.83      7.22 o 
   2  -9   8      742.70      677.83     33.12 o 
   4  -9   8     1058.16     1059.78     29.51 o 
   5  -9   8        0.04        1.26      3.77 o 
   6  -9   8      697.28      695.32     22.92 o 
   7  -9   8       72.03       83.19      8.79 o 
   8  -9   8       48.95       47.40      7.53 o 
  -7  -8   8       31.73       35.79      6.59 o 
  -6  -8   8       66.22       56.19      6.91 o 
  -5  -8   8       57.05       46.15      6.59 o 
  -4  -8   8       30.33       41.12      5.96 o 
  -3  -8   8      213.51      218.48     10.99 o 
  -2  -8   8     1153.21     1122.24     29.82 o 
  -1  -8   8        5.14       -0.63      3.14 o 
   0  -8   8     1030.37     1013.94     27.31 o 
   1  -8   8      221.86      227.63      7.28 o 
   2  -8   8     1002.86     1029.97     19.41 o 
   3  -8   8        3.08        3.14      3.14 o 
   4  -8   8       93.47      103.91      7.85 o 
   5  -8   8        0.44        0.63      3.77 o 
   6  -8   8      690.22      655.14     21.66 o 
   7  -8   8        0.11       -2.51      3.77 o 
   8  -8   8     1114.28     1065.43     31.39 o 
   9  -8   8       31.79       32.96      6.59 o 
  -8  -7   8      598.83      630.93     15.20 o 
  -7  -7   8      229.42      231.61     11.30 o 
  -6  -7   8      815.19      787.83     16.64 o 
  -5  -7   8      721.84      728.33     15.30 o 
  -4  -7   8     1090.31     1129.47     29.82 o 
  -3  -7   8      390.02      386.43     14.13 o 
  -2  -7   8       75.65       70.00      6.59 o 
  -1  -7   8       13.56       13.18      4.08 o 
   0  -7   8      457.36      464.01     10.37 o 
   1  -7   8      306.20      301.94     10.05 o 
   2  -7   8     1060.33     1024.62     26.37 o 
   3  -7   8      764.95      754.96     21.35 o 
   4  -7   8     2656.35     2600.16     59.33 o 
   5  -7   8      319.57      302.93     12.87 o 
   6  -7   8     1969.17     1886.00     46.46 o 
   7  -7   8       34.87       32.33      5.96 o 
   8  -7   8      239.33      239.20     12.56 o 
   9  -7   8        0.09        0.94      4.39 o 
  10  -7   8       49.00       49.60      7.53 o 
  -9  -6   8      361.10      418.31     12.21 o 
  -8  -6   8      469.17      468.78     24.96 o 
  -7  -6   8      142.22      146.74      6.55 o 
  -6  -6   8      263.79      245.29      8.32 o 
  -5  -6   8       31.64       29.43      3.21 o 
  -4  -6   8       50.08       61.95      4.20 o 
  -3  -6   8      405.82      399.03      9.42 o 
  -2  -6   8       71.58       75.40      4.00 o 
  -1  -6   8        2.44        2.26      1.88 o 
   0  -6   8      243.76      231.82      4.96 o 
   1  -6   8      236.64      241.20      6.75 o 
   2  -6   8     1690.03     1684.78     39.24 o 
   3  -6   8       47.44       46.77      5.02 o 
   4  -6   8     1778.47     1782.09     42.38 o 
   5  -6   8       10.87       10.05      3.77 o 
   6  -6   8        4.64        4.39      3.45 o 
   7  -6   8       40.66       36.41      5.96 o 
   8  -6   8      617.62      608.99     20.72 o 
   9  -6   8       91.19       87.27      8.79 o 
  10  -6   8      440.01      424.10     17.58 o 
  -9  -5   8       10.76       12.63      4.08 o 
  -8  -5   8        9.66       17.32      3.33 o 
  -7  -5   8       45.07       45.18      4.32 o 
  -6  -5   8      108.61      110.44      5.33 o 
  -5  -5   8      152.68      171.18      6.59 o 
  -4  -5   8      771.00      768.28     14.98 o 
  -3  -5   8      532.84      559.45     11.54 o 
  -2  -5   8      900.67      878.57     15.86 o 
  -1  -5   8       94.06       90.88      3.08 o 
   0  -5   8      137.71      125.51      3.42 o 
   1  -5   8      316.81      331.28      8.48 o 
   2  -5   8       56.25       48.90      5.49 o 
   3  -5   8      260.74      261.92      6.61 o 
   4  -5   8      950.45      896.90     16.26 o 
   5  -5   8      160.72      177.99      9.10 o 
   6  -5   8     2129.42     2086.54     34.03 o 
   7  -5   8      377.90      333.38     13.50 o 
   8  -5   8     1337.32     1318.44     35.47 o 
   9  -5   8       22.00       25.43      5.96 o 
  10  -5   8      159.49      145.03     10.05 o 
 -10  -4   8      367.74      351.58     16.32 o 
  -9  -4   8       73.77       73.45      5.63 o 
  -8  -4   8      806.54      783.11     16.85 o 
  -7  -4   8      195.23      193.73      6.99 o 
  -6  -4   8      419.42      426.41     20.09 o 
  -5  -4   8     1036.57     1038.20     19.09 o 
  -4  -4   8        1.25        4.08      1.78 o 
  -3  -4   8      156.51      172.50      5.55 o 
  -2  -4   8      164.36      174.76     10.52 o 
  -1  -4   8      427.03      433.55      7.16 o 
   0  -4   8      387.62      351.79      6.26 o 
   1  -4   8      221.98      216.30      5.66 o 
   2  -4   8      980.42      895.24     12.73 o 
   3  -4   8      158.04      150.48      4.87 o 
   4  -4   8      886.16      840.54     15.52 o 
   5  -4   8        0.95        1.35      1.73 o 
   6  -4   8       80.03       79.52      7.69 o 
   7  -4   8      168.44      171.54      6.52 o 
   8  -4   8      481.18      491.18     12.18 o 
   9  -4   8      184.51      172.38      7.21 o 
  10  -4   8      451.16      410.29     16.95 o 
 -10  -3   8      205.50      202.79     12.24 o 
  -9  -3   8        0.89        0.63      3.14 o 
  -8  -3   8      211.88      208.50     12.09 o 
  -7  -3   8        0.66       -0.07      1.96 o 
  -6  -3   8       15.26       17.13      5.65 o 
  -5  -3   8      100.23      100.62      4.77 o 
  -4  -3   8      718.64      688.53     13.30 o 
  -3  -3   8       55.02       50.06      3.21 o 
  -2  -3   8     2090.59     2029.51     25.41 o 
  -1  -3   8       39.85       51.52      2.26 o 
   0  -3   8     2140.41     2142.66     26.82 o 
   1  -3   8       15.95       22.29      2.83 o 
   2  -3   8      367.83      387.37     11.61 o 
   3  -3   8       16.85       22.60      3.14 o 
   4  -3   8       30.19       23.86      3.45 o 
   5  -3   8      171.44      177.72      5.98 o 
   6  -3   8     1554.88     1606.99     27.74 o 
   7  -3   8      429.71      413.50     10.54 o 
   8  -3   8     3215.97     3293.21     52.72 o 
   9  -3   8       10.10       12.96      3.30 o 
  10  -3   8     1014.42     1052.38     21.86 o 
 -11  -2   8       35.67       37.36      6.59 o 
 -10  -2   8       10.40        6.59      4.08 o 
  -9  -2   8        7.69        8.79      4.08 o 
  -8  -2   8     1089.07      948.96     27.62 o 
  -7  -2   8      123.04      114.22      5.31 o 
  -6  -2   8     3290.35     3277.72     50.35 o 
  -5  -2   8     1453.34     1424.39     24.05 o 
  -4  -2   8     1840.10     1858.88     29.60 o 
  -3  -2   8      527.61      539.13     11.77 o 
  -2  -2   8      601.01      631.19     30.14 o 
  -1  -2   8      868.97      880.98     15.07 o 
   0  -2   8      431.49      405.98      8.30 o 
   1  -2   8      188.30      176.11      7.22 o 
   2  -2   8     1526.79     1479.48     34.22 o 
   3  -2   8       24.62       35.47      4.08 o 
   4  -2   8     1196.46     1134.49     28.25 o 
   5  -2   8        0.75        0.63      2.20 o 
   6  -2   8      990.55      986.95     26.68 o 
   7  -2   8       56.20       38.93      5.34 o 
   8  -2   8       12.81       17.76      3.31 o 
   9  -2   8        2.64        3.45      2.66 o 
  10  -2   8      396.04      413.83     12.10 o 
 -11  -1   8      332.13      356.61     16.32 o 
 -10  -1   8      606.81      592.04     21.03 o 
  -9  -1   8      193.03      196.82     10.99 o 
  -8  -1   8      474.54      451.41     16.64 o 
  -7  -1   8        1.75        1.51      1.88 o 
  -6  -1   8       15.91       21.41      2.77 o 
  -5  -1   8       93.37       95.22      4.29 o 
  -4  -1   8      479.32      456.89      9.61 o 
  -3  -1   8     1120.34     1156.93     19.15 o 
  -2  -1   8     3688.08     3646.82     53.68 o 
  -1  -1   8      961.71     1000.60     16.70 o 
   0  -1   8     9197.48     9537.20    135.15 o 
   1  -1   8      160.68      180.19      7.53 o 
   2  -1   8     1543.90     1597.83     37.04 o 
   3  -1   8       34.47       25.74      3.77 o 
   4  -1   8       18.71       19.46      3.77 o 
   5  -1   8        0.02       -0.31      2.20 o 
   6  -1   8      360.62      382.03     14.13 o 
   7  -1   8       28.95       37.67      5.65 o 
   8  -1   8      969.92      966.23     28.25 o 
   9  -1   8       29.53       31.84      4.32 o 
  10  -1   8      296.61      312.77     10.54 o 
 -11   0   8       68.07       74.71      8.16 o 
 -10   0   8      420.22      365.08     15.70 o 
  -9   0   8      124.43      108.30      8.16 o 
  -8   0   8        1.45        0.31      2.83 o 
  -7   0   8      121.66      117.72      7.53 o 
  -6   0   8     1003.74      937.35     25.74 o 
  -5   0   8      181.84      176.22      5.50 o 
  -4   0   8     1394.71     1323.46     29.19 o 
  -3   0   8       19.58       16.95      3.14 o 
  -2   0   8     3229.61     3384.22     49.77 o 
  -1   0   8      142.38      143.69      4.06 o 
   0   0   8      359.84      401.66     13.34 o 
   1   0   8       25.75       27.31      3.77 o 
   2   0   8      366.79      389.57     12.87 o 
   3   0   8      140.93      139.06      7.22 o 
   4   0   8     1137.80     1135.74     29.19 o 
   5   0   8        0.62       -0.94      2.20 o 
   6   0   8     2780.93     2748.64     63.10 o 
   7   0   8        6.86        2.20      3.45 o 
   8   0   8      885.68      897.48     27.00 o 
   9   0   8      145.43      146.91     10.05 o 
  10   0   8        8.14        8.79      4.71 o 
 -11   1   8       97.56       85.38      8.79 o 
 -10   1   8      718.01      730.79     23.86 o 
  -9   1   8      463.76      458.63     17.27 o 
  -8   1   8      931.62      888.38     25.74 o 
  -7   1   8      189.94      181.13      9.42 o 
  -6   1   8      184.73      160.41      8.48 o 
  -5   1   8       17.42       17.73      2.03 o 
  -4   1   8       37.58       45.09      2.44 o 
  -3   1   8      196.73      216.47      4.96 o 
  -2   1   8      762.27      772.25     12.69 o 
  -1   1   8      188.19      190.55      5.34 o 
   2   1   8     2215.21     2214.67     49.91 o 
   3   1   8      471.61      491.59     15.70 o 
   4   1   8      698.40      626.57     19.15 o 
   5   1   8      182.71      189.29      9.73 o 
   6   1   8      114.25      112.38      8.16 o 
   7   1   8      136.94      125.88      8.79 o 
   8   1   8      140.62      148.48     10.05 o 
   9   1   8        7.44        9.73      4.39 o 
 -11   2   8      154.26      166.69     10.67 o 
 -10   2   8      148.29      129.65      9.10 o 
  -9   2   8        0.32       -0.94      2.83 o 
  -8   2   8       12.25       23.54      4.71 o 
  -7   2   8        6.13        6.28      3.45 o 
  -6   2   8      144.01      124.62      7.53 o 
  -5   2   8       72.95       76.18      4.55 o 
  -4   2   8      544.39      508.33     10.50 o 
  -3   2   8      317.38      327.93      7.73 o 
  -2   2   8     2392.23     2372.36     36.95 o 
  -1   2   8      246.35      270.28      9.73 o 
   2   2   8      332.48      319.25     11.61 o 
   3   2   8        1.63        5.02      2.51 o 
   4   2   8       12.24       15.70      3.45 o 
   5   2   8       15.39       13.81      3.77 o 
   6   2   8     1049.06     1009.86     28.88 o 
   7   2   8       63.90       73.14      7.53 o 
   8   2   8      717.86      661.42     22.92 o 
   9   2   8        0.62        0.31      3.77 o 
 -11   3   8        1.05       -2.83      3.14 o 
 -10   3   8      130.89      156.64     10.05 o 
  -9   3   8       57.01       49.91      6.28 o 
  -8   3   8      803.11      781.33     23.54 o 
  -7   3   8      191.30      187.09      9.73 o 
  -6   3   8      528.30      512.01     11.04 o 
  -5   3   8       27.05       30.81      2.86 o 
  -4   3   8      692.63      657.19     13.07 o 
  -3   3   8       60.29       66.91      3.84 o 
  -2   3   8      426.10      411.59     12.56 o 
  -1   3   8      106.73       98.98      4.32 o 
   0   3   8      233.13      233.67      6.77 o 
   1   3   8       90.24       94.80      6.28 o 
   2   3   8     2080.32     2046.41     47.40 o 
   3   3   8        0.28        1.26      2.51 o 
   4   3   8     3645.03     3479.43     76.91 o 
   5   3   8      229.66      210.32     10.67 o 
   6   3   8     1510.75     1496.43     39.24 o 
   7   3   8       21.59       20.72      5.02 o 
   8   3   8       14.19       26.68      5.65 o 
 -11   4   8      150.83      149.11     10.36 o 
 -10   4   8      429.31      449.84     17.27 o 
  -9   4   8      220.85      180.19     10.36 o 
  -8   4   8      328.97      312.03     13.18 o 
  -7   4   8       87.69       85.61      4.74 o 
  -6   4   8       42.14       43.05      5.34 o 
  -5   4   8       30.76       29.95      2.99 o 
  -4   4   8      253.73      276.51      7.54 o 
  -3   4   8      288.18      272.99      7.43 o 
  -2   4   8     1577.05     1601.25     26.97 o 
  -1   4   8      461.32      455.13     19.62 o 
   0   4   8     1104.88     1104.25     19.98 o 
   1   4   8       15.95       14.96      2.55 o 
   2   4   8      227.98      238.26     10.36 o 
   3   4   8       58.48       75.34      6.91 o 
   4   4   8      130.15      124.62      8.16 o 
   5   4   8        8.41       13.18      4.08 o 
   6   4   8      851.42      858.24     26.37 o 
   7   4   8      104.27      119.60     10.05 o 
   8   4   8      573.08      566.93     21.66 o 
 -11   5   8       29.70       31.39      5.65 o 
 -10   5   8       29.21       37.04      5.96 o 
  -9   5   8       20.69       29.51      5.65 o 
  -8   5   8      166.58      178.93     10.05 o 
  -7   5   8      104.90      104.65      5.21 o 
  -6   5   8      262.00      272.84      8.10 o 
  -5   5   8       30.72       25.31      2.89 o 
  -4   5   8     1274.59     1301.94     23.09 o 
  -3   5   8       10.12       12.81      2.44 o 
  -2   5   8     1193.25     1191.03     21.42 o 
  -1   5   8        1.77        0.78      1.78 o 
   0   5   8        1.00        3.23      1.88 o 
   1   5   8       23.63       29.55      3.21 o 
   2   5   8     1445.82     1499.88     37.36 o 
   3   5   8       40.95       40.49      5.65 o 
   4   5   8     1962.61     1890.71     46.46 o 
   5   5   8        0.13        0.63      3.14 o 
   6   5   8      460.11      485.00     18.52 o 
   7   5   8       28.66       33.59      5.96 o 
 -10   6   8      229.14      243.91     12.56 o 
  -9   6   8       69.62       79.73      7.85 o 
  -8   6   8      240.82      221.28      7.88 o 
  -7   6   8        2.95        2.20      2.44 o 
  -6   6   8      596.86      575.23     13.21 o 
  -5   6   8       15.36       15.38      2.77 o 
  -4   6   8        4.72        5.49      2.22 o 
  -3   6   8      130.27      136.38      5.76 o 
  -2   6   8     1912.80     1952.30     32.74 o 
  -1   6   8        1.80        0.63      2.98 o 
   0   6   8     2742.47     2688.65     43.28 o 
   1   6   8        7.18        4.55      2.67 o 
   2   6   8     1442.08     1418.48     25.75 o 
   3   6   8        0.05       -0.31      2.83 o 
   4   6   8       41.52       34.84      5.65 o 
   5   6   8      123.01      130.59      9.42 o 
   6   6   8       82.14       80.05      8.48 o 
  -8   7   8        6.76        9.02      6.28 o 
  -7   7   8      240.26      256.89      8.65 o 
  -6   7   8      127.42      121.68      5.98 o 
  -5   7   8      315.70      335.41      9.64 o 
  -4   7   8     1390.84     1422.97     25.62 o 
  -3   7   8      244.98      222.21      7.54 o 
  -2   7   8      835.00      847.78     13.93 o 
  -1   7   8      161.74      171.36     12.09 o 
   0   7   8       78.88       77.76      5.18 o 
   1   7   8      177.34      183.72      9.10 o 
   2   7   8      122.58      119.66      8.00 o 
   3   7   8        0.11        0.94      3.14 o 
   4   7   8      139.88      139.06      9.73 o 
   5   7   8       37.45       39.55      6.28 o 
  -9   8   8       75.66       81.30      8.79 o 
  -8   8   8       12.59       17.89      5.34 o 
  -7   8   8        2.30       -0.94      4.08 o 
  -6   8   8      495.09      479.66     18.52 o 
  -5   8   8        0.61        3.14      3.77 o 
  -4   8   8      290.07      295.39     13.81 o 
  -3   8   8       11.49       11.72      2.94 o 
  -2   8   8       53.86       62.04      4.77 o 
  -1   8   8       19.14       22.25      3.39 o 
   0   8   8      546.87      517.47     14.44 o 
   1   8   8        4.84        6.71      3.61 o 
   2   8   8      986.74      938.36     38.61 o 
   3   8   8        7.21        5.65      4.08 o 
  -7   9   8        8.12       -2.51      4.39 o 
  -6   9   8        0.24        2.20      4.39 o 
  -5   9   8       15.41       17.58      5.34 o 
  -4   9   8      177.45      164.81     11.30 o 
  -3   9   8       29.95       24.80      5.65 o 
  -2   9   8      210.82      193.06     11.61 o 
  -1   9   8       26.00       15.70      5.02 o 
   0   9   8      503.26      502.58     19.15 o 
   1   9   8      201.08      197.45     11.93 o 
   2   9   8      145.36      137.49     10.36 o 
  -4  10   8      137.47      126.82     11.30 o 
  -3  10   8       39.64       32.96      6.59 o 
  -2  10   8       65.12       55.88      8.16 o 
  -2 -11   9       73.91       91.04      9.42 o 
  -1 -11   9       54.56       51.17      7.53 o 
   0 -11   9        4.35        9.10      5.34 o 
   1 -11   9       50.33       50.54      7.22 o 
   2 -11   9       87.07      113.32     10.05 o 
   3 -11   9      306.77      314.07     10.31 o 
   4 -11   9       63.25       64.83      5.77 o 
   5 -11   9      547.19      534.91     20.09 o 
  -4 -10   9       11.76        9.42      5.34 o 
  -3 -10   9        6.10        8.16      5.02 o 
  -2 -10   9      121.80      107.99      9.42 o 
  -1 -10   9      492.36      484.37     17.89 o 
   0 -10   9       18.45       17.58      5.34 o 
   1 -10   9      950.18      939.86     27.62 o 
   2 -10   9       78.22       75.03      8.16 o 
   3 -10   9     1368.36     1353.34     51.17 o 
   4 -10   9        2.86       -1.88      4.08 o 
   5 -10   9      480.49      463.34     17.89 o 
   6 -10   9       22.22       32.02      6.28 o 
   7 -10   9        4.32        5.65      5.02 o 
  -6  -9   9        3.97       -1.26      4.71 o 
  -5  -9   9      170.00      167.63     10.67 o 
  -4  -9   9      150.94      154.76     10.05 o 
  -3  -9   9      982.87      941.43     27.62 o 
  -2  -9   9       32.46       41.44      6.28 o 
  -1  -9   9      846.91      801.42     24.17 o 
   0  -9   9      232.17      224.14     11.61 o 
   1  -9   9       52.56       37.98      5.96 o 
   2  -9   9      178.56      159.95      6.65 o 
   3  -9   9      140.65      145.31     12.40 o 
   4  -9   9       73.75       75.34      7.53 o 
   5  -9   9      819.04      820.89     25.43 o 
   6  -9   9       29.43       28.57      6.28 o 
   7  -9   9      716.72      693.12     23.54 o 
   8  -9   9        5.92        3.45      4.71 o 
  -7  -8   9      339.75      321.13     14.75 o 
  -6  -8   9      251.47      257.41     13.18 o 
  -5  -8   9      405.45      391.14     15.70 o 
  -4  -8   9       41.56       25.11      5.65 o 
  -3  -8   9      275.73      260.24     11.93 o 
  -2  -8   9      365.96      355.04     14.13 o 
  -1  -8   9       25.24       24.17      5.34 o 
   0  -8   9       83.19       63.10      6.59 o 
   1  -8   9      342.06      343.42     13.50 o 
   2  -8   9       50.10       54.15      4.87 o 
   3  -8   9     2029.06     1972.01     47.09 o 
   4  -8   9      137.01      129.33      8.79 o 
   5  -8   9     2488.00     2320.46     55.25 o 
   6  -8   9       91.54       81.62      8.16 o 
   7  -8   9      282.98      263.37     13.18 o 
   8  -8   9        5.42        0.94      4.71 o 
  -8  -7   9      258.75      278.44     13.81 o 
  -7  -7   9       50.99       54.62      7.22 o 
  -6  -7   9        6.48        5.96      4.08 o 
  -5  -7   9       71.20       53.68      6.59 o 
  -4  -7   9      196.19      210.01     10.99 o 
  -3  -7   9      168.03      192.43     10.05 o 
  -2  -7   9       28.06       25.11      5.02 o 
  -1  -7   9      957.05      990.09     26.68 o 
   0  -7   9      155.33      156.02      8.79 o 
   1  -7   9     1093.58     1094.82     19.86 o 
   2  -7   9      439.70      448.93     10.63 o 
   3  -7   9      616.86      601.46     18.21 o 
   4  -7   9      566.28      542.13     17.58 o 
   5  -7   9        3.25        8.48      4.08 o 
   6  -7   9        0.04        0.63      3.77 o 
   7  -7   9      864.63      821.20     25.43 o 
   8  -7   9       10.17       16.95      5.34 o 
   9  -7   9      780.42      854.16     27.62 o 
  -8  -6   9        3.63        3.58      2.72 o 
  -7  -6   9      262.29      281.55      9.21 o 
  -6  -6   9      347.90      355.41      9.99 o 
  -5  -6   9      612.21      615.27     13.54 o 
  -4  -6   9      698.39      744.02     15.09 o 
  -3  -6   9      481.83      520.28     25.90 o 
  -2  -6   9        5.07        2.73      1.73 o 
  -1  -6   9        0.78        3.77      2.67 o 
   0  -6   9       59.84       64.00      3.77 o 
   1  -6   9      331.02      321.36      8.18 o 
   2  -6   9        4.81        5.65      2.83 o 
   3  -6   9     1397.34     1305.26     32.65 o 
   4  -6   9      520.36      490.96     16.32 o 
   5  -6   9     3133.00     2998.83     67.81 o 
   6  -6   9      110.50      116.15      8.16 o 
   7  -6   9     1619.86     1550.74     40.18 o 
   8  -6   9        3.00        0.63      3.77 o 
   9  -6   9       17.28       27.00      5.96 o 
  -9  -5   9      360.19      374.23     28.88 o 
  -8  -5   9      380.19      374.44     11.30 o 
  -7  -5   9      403.96      396.42     10.75 o 
  -6  -5   9      154.62      163.74      6.44 o 
  -5  -5   9      221.12      215.94      7.10 o 
  -4  -5   9        0.58       -0.53      1.73 o 
  -3  -5   9        0.66       -0.63      1.65 o 
  -2  -5   9      106.84      123.61      4.96 o 
  -1  -5   9      291.77      289.24      7.31 o 
   0  -5   9        0.89        1.53      1.24 o 
   1  -5   9      691.54      681.33     10.62 o 
   2  -5   9      471.50      479.69     11.77 o 
   3  -5   9      778.77      770.42     14.51 o 
   4  -5   9       32.57       39.63      4.08 o 
   5  -5   9      196.02      186.80      6.25 o 
   6  -5   9      104.87      122.74      8.79 o 
   7  -5   9      459.36      452.04     16.95 o 
   8  -5   9       77.73       76.60      8.16 o 
   9  -5   9      772.73      747.74     24.80 o 
  10  -5   9       52.69       52.74      7.85 o 
 -10  -4   9      158.13      194.00     12.24 o 
  -9  -4   9       29.08       27.30      4.71 o 
  -8  -4   9       10.38        9.47      2.86 o 
  -7  -4   9      283.71      292.83      8.99 o 
  -6  -4   9        5.37        6.25      2.41 o 
  -5  -4   9     2488.25     2434.81     38.84 o 
  -4  -4   9      275.33      280.28      7.76 o 
  -3  -4   9     2498.95     2455.12     38.29 o 
  -2  -4   9       49.18       39.51      3.08 o 
  -1  -4   9      799.85      792.18     11.64 o 
   0  -4   9        2.95        5.01      1.32 o 
   1  -4   9       62.65       64.02      3.33 o 
   2  -4   9        2.75        2.48      1.18 o 
   3  -4   9       20.52       16.17      4.08 o 
   4  -4   9       13.73       13.60      3.45 o 
   5  -4   9     1435.64     1429.11     24.83 o 
   6  -4   9      212.47      218.12      7.28 o 
   7  -4   9     3045.34     2983.79     47.92 o 
   8  -4   9       61.62       66.76      5.18 o 
   9  -4   9      513.67      495.36     18.83 o 
  10  -4   9       34.93       39.87      6.91 o 
 -10  -3   9      205.23      233.87     13.18 o 
  -9  -3   9      386.68      346.88     15.38 o 
  -8  -3   9      523.77      500.43     12.41 o 
  -7  -3   9      883.82      850.14     29.19 o 
  -6  -3   9      789.58      764.77     15.52 o 
  -5  -3   9      220.43      214.41      7.06 o 
  -4  -3   9      175.24      186.57      7.85 o 
  -3  -3   9        0.40        1.41      1.55 o 
  -2  -3   9      133.26      149.59      4.99 o 
  -1  -3   9      345.90      360.57      6.38 o 
   0  -3   9      298.61      323.42      7.66 o 
   1  -3   9     1325.54     1341.67     31.71 o 
   2  -3   9      253.16      276.02      6.99 o 
   3  -3   9      713.51      695.63     19.15 o 
   4  -3   9       15.21       13.50      3.14 o 
   5  -3   9      254.15      266.23      7.86 o 
   6  -3   9       32.35       27.41      3.31 o 
   7  -3   9       79.45       87.93      5.66 o 
   8  -3   9       10.86        8.86      2.99 o 
   9  -3   9      210.98      213.45      8.32 o 
  10  -3   9       14.84       14.47      3.66 o 
 -10  -2   9       83.55       88.21      9.10 o 
  -9  -2   9      238.34      212.52     11.93 o 
  -8  -2   9        2.86       -0.63      2.32 o 
  -7  -2   9        4.67        7.19      2.32 o 
  -6  -2   9        5.40        6.94      3.77 o 
  -5  -2   9      321.94      312.72      8.18 o 
  -4  -2   9       10.67        9.48      2.00 o 
  -3  -2   9      511.72      481.03     11.46 o 
  -2  -2   9       23.57       24.91      2.51 o 
  -1  -2   9     1537.15     1474.45     23.72 o 
   0  -2   9        1.09        1.10      1.33 o 
   1  -2   9      922.93      857.30     22.29 o 
   2  -2   9       85.01      101.39      5.96 o 
   3  -2   9       84.05       79.42      5.65 o 
   4  -2   9      104.27      119.29      6.91 o 
   5  -2   9      510.93      538.68     16.95 o 
   6  -2   9      766.05      764.70     22.60 o 
   7  -2   9     2290.39     2357.50     55.56 o 
   8  -2   9      416.40      409.03     11.54 o 
   9  -2   9     1045.67     1081.09     22.20 o 
  10  -2   9       46.78       49.49      5.21 o 
 -11  -1   9        1.48        3.77      3.77 o 
 -10  -1   9        5.89       10.05      4.39 o 
  -9  -1   9      153.78      145.97      9.73 o 
  -8  -1   9       99.55       81.62      7.85 o 
  -7  -1   9     1186.99     1114.58     33.12 o 
  -6  -1   9      338.30      317.40     18.99 o 
  -5  -1   9     1032.37     1030.30     18.45 o 
  -4  -1   9       52.66       49.97      3.39 o 
  -3  -1   9     1194.01     1150.20     19.35 o 
  -2  -1   9       16.21       16.17      1.96 o 
  -1  -1   9      245.89      244.84      6.11 o 
   0  -1   9        7.97        8.66      1.65 o 
   1  -1   9     1363.66     1405.40     33.59 o 
   2  -1   9       29.15       34.22      4.39 o 
   3  -1   9     2651.09     2643.79     59.02 o 
   4  -1   9      180.66      160.41      8.48 o 
   5  -1   9     2111.89     2119.87     49.60 o 
   6  -1   9      270.29      282.52     12.24 o 
   7  -1   9      367.26      364.77     14.75 o 
   8  -1   9        1.31        0.31      3.45 o 
   9  -1   9        0.60       -3.45      3.45 o 
 -11   0   9      164.63      184.58     11.93 o 
 -10   0   9      237.82      252.70     13.18 o 
  -9   0   9      292.77      275.62     13.18 o 
  -8   0   9      241.79      216.29     10.99 o 
  -7   0   9      406.83      400.24     15.38 o 
  -6   0   9       34.45       25.21      2.86 o 
  -5   0   9       81.10       92.81      8.00 o 
  -4   0   9       46.96       56.16      3.92 o 
  -3   0   9      236.48      241.75      6.03 o 
  -2   0   9      492.02      476.41     12.87 o 
  -1   0   9     2982.15     2937.78     43.77 o 
   0   0   9      683.29      720.58     12.81 o 
   1   0   9     1768.27     1774.25     41.12 o 
   2   0   9        1.93        2.83      2.51 o 
   3   0   9      468.96      522.04     16.64 o 
   4   0   9        1.07       -0.94      2.51 o 
   5   0   9      131.17      138.12      8.48 o 
   6   0   9        0.38        0.00      3.14 o 
   7   0   9       38.70       42.69      5.96 o 
   8   0   9        0.12        6.59      3.77 o 
   9   0   9      289.89      301.99     14.75 o 
 -11   1   9      201.29      214.09     12.56 o 
 -10   1   9        0.29        2.83      3.77 o 
  -9   1   9       35.67       32.65      5.34 o 
  -8   1   9       28.45       33.90      5.65 o 
  -7   1   9      333.12      311.72     13.18 o 
  -6   1   9      331.37      353.78     13.50 o 
  -5   1   9     1088.10     1114.71     29.19 o 
  -4   1   9      299.32      314.37      7.54 o 
  -3   1   9     2318.04     2241.67     50.85 o 
   0   1   9        3.81        9.42      2.83 o 
   1   1   9       47.22       54.31      5.34 o 
   2   1   9        3.89        1.57      2.51 o 
   3   1   9      805.81      807.07     22.92 o 
   4   1   9       68.16       59.64      5.96 o 
   5   1   9     2705.92     2599.21     60.27 o 
   6   1   9        5.00       10.99      4.08 o 
   7   1   9     1983.01     2055.83     51.17 o 
   8   1   9        0.09        1.88      3.77 o 
   9   1   9      450.06      463.97     19.15 o 
 -11   2   9      160.08      133.73     10.99 o 
 -10   2   9       29.22       30.45      5.65 o 
  -9   2   9     1398.97     1396.92     37.36 o 
  -8   2   9      285.81      263.37     12.56 o 
  -7   2   9     2288.79     2171.35     51.80 o 
  -6   2   9      407.74      420.33     15.38 o 
  -5   2   9      946.99      955.14     17.34 o 
  -4   2   9      274.95      279.47      7.37 o 
  -3   2   9      162.35      158.10      5.41 o 
  -2   2   9      102.51      104.74      5.18 o 
  -1   2   9     1747.34     1727.79     40.81 o 
   0   2   9     1289.80     1259.11     31.39 o 
   1   2   9      621.48      586.41     12.43 o 
   2   2   9      315.51      285.03     11.30 o 
   3   2   9      542.27      555.00     17.89 o 
   4   2   9      112.73      115.52      7.85 o 
   5   2   9      358.45      356.61     14.44 o 
   6   2   9       36.08       55.56      6.91 o 
   7   2   9        0.09        0.31      3.45 o 
   8   2   9       34.45       40.49      6.28 o 
 -11   3   9      218.51      202.16     12.24 o 
 -10   3   9       54.39       56.50      7.22 o 
  -9   3   9       73.82       79.42      8.16 o 
  -8   3   9      124.74      129.33      8.79 o 
  -7   3   9      116.88      110.18      8.16 o 
  -6   3   9       96.50       95.12      7.22 o 
  -5   3   9      711.75      725.44     24.80 o 
  -4   3   9      467.76      468.46     25.11 o 
  -3   3   9     1294.44     1282.32     22.41 o 
  -2   3   9       24.51       24.59      2.77 o 
  -1   3   9      329.95      327.64      8.43 o 
   0   3   9      873.19      848.51     23.54 o 
   1   3   9      149.52      135.93      7.85 o 
   2   3   9      423.92      394.59     14.13 o 
   3   3   9        0.19        8.79      3.45 o 
   4   3   9        6.82        0.94      2.83 o 
   5   3   9      512.16      510.43     18.21 o 
   6   3   9       18.89       16.32      4.71 o 
   7   3   9     1075.97     1041.26     31.08 o 
   8   3   9       54.54       52.11      7.22 o 
 -10   4   9        3.12        2.20      3.77 o 
  -9   4   9      750.99      721.38     23.54 o 
  -8   4   9       19.00       13.81      4.39 o 
  -7   4   9     1165.04     1094.93     30.14 o 
  -6   4   9      233.70      235.72      7.41 o 
  -5   4   9     2082.11     2118.35     34.84 o 
  -4   4   9      350.04      357.35      9.19 o 
  -3   4   9      586.62      576.32     12.53 o 
  -2   4   9       65.75       57.49      4.00 o 
  -1   4   9      101.48       94.62      5.18 o 
   0   4   9       44.87       46.03      3.02 o 
   1   4   9      553.71      526.43     17.27 o 
   2   4   9       46.11       46.15      5.65 o 
   3   4   9     1363.59     1297.72     33.90 o 
   5   4   9      938.12      907.21     27.31 o 
   6   4   9        3.76        0.00      3.45 o 
   7   4   9      246.65      215.03     12.56 o 
 -10   5   9       86.97       78.16      8.16 o 
  -9   5   9      118.80      114.89      8.79 o 
  -8   5   9      180.40      173.59     10.36 o 
  -7   5   9       17.19       21.95      3.21 o 
  -6   5   9        0.46       -0.63      2.00 o 
  -5   5   9      158.24      156.04      6.20 o 
  -4   5   9      326.90      325.99     18.52 o 
  -3   5   9     1513.25     1476.22     25.97 o 
  -2   5   9      437.44      417.82     23.07 o 
  -1   5   9      798.84      832.32     16.76 o 
   0   5   9      140.04      140.98      5.96 o 
   1   5   9      699.43      705.04     15.20 o 
   2   5   9       48.68       56.19      6.28 o 
   3   5   9      386.55      371.99     14.75 o 
   4   5   9       45.88       26.05      5.02 o 
   5   5   9       15.05       17.58      4.71 o 
   6   5   9       52.99       58.70      7.22 o 
  -9   6   9       33.64       36.41      5.96 o 
  -8   6   9       41.05       49.91      6.59 o 
  -7   6   9       97.79      111.90      5.88 o 
  -6   6   9       89.56       99.56      5.66 o 
  -5   6   9      710.74      710.20     15.43 o 
  -4   6   9       50.03       49.47      4.20 o 
  -3   6   9     1422.09     1463.76     26.37 o 
  -2   6   9        4.46        5.19      3.30 o 
  -1   6   9      281.38      262.80      8.20 o 
   0   6   9       59.43       74.25      4.88 o 
   1   6   9        0.41        1.63      2.19 o 
   2   6   9        2.82        2.83      3.14 o 
   3   6   9      251.59      254.58     12.24 o 
   4   6   9        9.42        6.28      3.77 o 
   5   6   9      576.52      557.20     20.72 o 
  -8   7   9      216.00      214.09     11.61 o 
  -7   7   9      426.25      437.21     11.87 o 
  -6   7   9      569.01      565.50     13.64 o 
  -5   7   9      100.48      100.30      5.99 o 
  -4   7   9       84.36       84.12      5.55 o 
  -3   7   9      413.32      419.63     22.92 o 
  -2   7   9       20.90       18.47      5.02 o 
  -1   7   9      752.64      748.85     20.72 o 
   0   7   9       41.03       38.97      4.07 o 
   1   7   9      965.30      914.39     19.07 o 
   2   7   9      158.34      159.78      9.73 o 
   3   7   9      486.73      461.77     17.58 o 
   4   7   9        0.94        1.88      3.45 o 
  -8   8   9        0.47        7.53      4.71 o 
  -7   8   9        0.39       -2.51      4.08 o 
  -6   8   9       19.30       19.15      5.34 o 
  -5   8   9      258.05      262.43     13.50 o 
  -4   8   9        4.54        6.28      4.24 o 
  -3   8   9      418.50      419.45      9.15 o 
  -2   8   9       79.88       76.68      5.96 o 
  -1   8   9      269.04      262.11     19.15 o 
   0   8   9        7.30        7.61      2.77 o 
   1   8   9      125.31      113.08      6.41 o 
   2   8   9        5.24        7.85      4.08 o 
  -6   9   9      104.08      116.46     10.67 o 
  -5   9   9      129.43      130.90     11.30 o 
  -4   9   9       13.41       14.44      5.65 o 
  -3   9   9       19.03       20.09      5.96 o 
  -2   9   9       24.93       21.35      5.65 o 
  -1   9   9      202.04      199.96     11.93 o 
   0   9   9       60.87       51.80      7.53 o 
  -1 -11  10        8.99        2.83      5.02 o 
   0 -11  10      810.25      806.45     26.05 o 
   1 -11  10       22.35       22.29      5.65 o 
   2 -11  10      335.22      316.11     15.07 o 
   3 -11  10       28.27       21.03      5.96 o 
   4 -11  10        1.74        8.96      3.66 o 
  -3 -10  10      138.04      149.42     10.67 o 
  -2 -10  10      716.42      701.29     23.23 o 
  -1 -10  10       89.91      107.36      9.73 o 
   0 -10  10       20.82       20.09      5.34 o 
   1 -10  10        3.44        0.63      4.08 o 
   2 -10  10      104.15       91.98      8.79 o 
   3 -10  10       13.73       19.92      5.34 o 
   4 -10  10      373.55      387.11     11.93 o 
   5 -10  10       65.54       57.13      7.53 o 
   6 -10  10      194.11      182.07     11.93 o 
  -5  -9  10       61.26       48.66      7.53 o 
  -4  -9  10       90.16       88.21      8.79 o 
  -3  -9  10        2.38        6.91      4.39 o 
  -2  -9  10      148.88      153.82      9.73 o 
  -1  -9  10       44.08       49.28      6.91 o 
   0  -9  10      648.19      652.94     21.35 o 
   1  -9  10       14.54        9.73      4.71 o 
   2  -9  10     1064.22     1015.51     29.19 o 
   3  -9  10      254.30      247.83     11.30 o 
   4  -9  10      783.75      759.67     23.54 o 
   5  -9  10       20.17       30.14      5.96 o 
   6  -9  10      174.26      176.11     11.30 o 
   7  -9  10       76.32       61.53      8.16 o 
  -6  -8  10       20.36       20.40      5.65 o 
  -5  -8  10       69.40       59.64      7.53 o 
  -4  -8  10      526.80      495.67     18.21 o 
  -3  -8  10      298.91      296.34     13.18 o 
  -2  -8  10      775.24      765.64     23.23 o 
  -1  -8  10       24.01       21.03      5.02 o 
   0  -8  10      239.94      249.88     11.93 o 
   1  -8  10       16.62       13.50      4.71 o 
   2  -8  10        0.74        5.00      2.64 o 
   3  -8  10       18.71       21.03      4.71 o 
   4  -8  10      218.63      221.62     10.99 o 
   5  -8  10       91.67       83.82      8.16 o 
   6  -8  10      974.74      898.42     27.00 o 
   7  -8  10        6.47        0.31      4.08 o 
   8  -8  10     1193.42     1141.08     33.59 o 
  -7  -7  10       65.13       69.06      8.16 o 
  -6  -7  10      682.41      660.48     21.66 o 
  -5  -7  10       42.85       37.98      5.96 o 
  -4  -7  10      414.16      412.80     15.70 o 
  -3  -7  10       77.97       80.36      7.85 o 
  -2  -7  10      118.37      114.26      8.16 o 
  -1  -7  10      379.39      388.31     14.75 o 
   0  -7  10       40.18       35.16      5.34 o 
   1  -7  10      127.04      124.25      5.50 o 
   2  -7  10      989.47      976.66     19.62 o 
   3  -7  10      390.22      401.81     14.44 o 
   4  -7  10     1336.49     1306.20     33.90 o 
   5  -7  10       25.68       23.23      4.71 o 
   6  -7  10      794.89      722.95     22.92 o 
   7  -7  10      149.25      130.90      9.42 o 
   8  -7  10       20.77       24.80      5.96 o 
  -8  -6  10       59.01       67.96     12.40 o 
  -7  -6  10        5.99        4.04      2.64 o 
  -6  -6  10        7.05        8.22      2.78 o 
  -5  -6  10       10.67       12.24      2.86 o 
  -4  -6  10      379.46      374.45      9.76 o 
  -3  -6  10       54.06       55.01      3.98 o 
  -2  -6  10      823.62      852.72     16.30 o 
  -1  -6  10       55.76       48.97      5.65 o 
   0  -6  10     1065.87     1059.15     27.62 o 
   1  -6  10      101.96       96.37      4.60 o 
   2  -6  10      676.93      651.06     18.83 o 
   3  -6  10        1.37       -2.20      2.83 o 
   4  -6  10      298.23      307.01     12.56 o 
   5  -6  10       41.27       38.61      5.65 o 
   6  -6  10      158.64      153.82      9.73 o 
   7  -6  10      138.48      134.36      9.42 o 
   8  -6  10     1466.21     1343.87     37.04 o 
   9  -6  10       90.24       94.49      9.42 o 
  -9  -5  10        1.09        4.35      3.08 o 
  -8  -5  10      145.21      141.66     12.56 o 
  -7  -5  10        2.05        6.86      2.77 o 
  -6  -5  10     1160.86     1167.36     21.97 o 
  -5  -5  10      272.34      276.74      8.43 o 
  -4  -5  10     1387.76     1391.24     24.31 o 
  -3  -5  10      268.31      297.56      8.20 o 
  -2  -5  10      639.67      675.22     13.53 o 
  -1  -5  10        1.95        4.47      1.88 o 
   0  -5  10        1.16        0.58      1.69 o 
   1  -5  10        9.23        9.09      1.65 o 
   2  -5  10      578.92      557.49     11.54 o 
   3  -5  10      128.40      123.56      5.09 o 
   4  -5  10      965.80      975.48     18.17 o 
   5  -5  10       11.54       11.93      4.39 o 
   6  -5  10     1338.55     1372.12     36.41 o 
   7  -5  10        2.65        0.63      4.08 o 
   8  -5  10      226.56      212.21     12.24 o 
   9  -5  10        9.18       10.99      5.02 o 
  -9  -4  10       82.72       76.62     12.40 o 
  -8  -4  10       66.50       61.25      5.21 o 
  -7  -4  10      320.53      305.03      9.19 o 
  -6  -4  10      198.94      197.19     10.20 o 
  -5  -4  10      267.16      271.77      8.20 o 
  -4  -4  10       39.39       38.66      3.44 o 
  -3  -4  10       37.24       45.66      3.55 o 
  -2  -4  10       63.07       54.11      3.77 o 
  -1  -4  10      309.98      326.32      9.26 o 
   0  -4  10      847.05      842.94     12.62 o 
   1  -4  10      155.23      168.65      4.64 o 
   2  -4  10      749.78      725.25     14.09 o 
   3  -4  10       93.53      101.95      4.65 o 
   4  -4  10      699.36      737.16     14.85 o 
   5  -4  10       22.04       20.89      2.99 o 
   6  -4  10       66.58       65.98      5.34 o 
   7  -4  10      267.66      271.20      8.85 o 
   8  -4  10      379.16      366.13     10.75 o 
   9  -4  10      167.59      152.25     10.99 o 
 -10  -3  10      131.35      118.03     10.67 o 
  -9  -3  10      439.16      451.10     18.52 o 
  -8  -3  10       28.32       24.39      3.66 o 
  -7  -3  10      308.37      305.49     10.05 o 
  -6  -3  10      570.86      555.38     12.60 o 
  -5  -3  10      105.94      108.71      5.09 o 
  -4  -3  10     1616.51     1641.32     27.38 o 
  -3  -3  10      157.98      152.18      5.54 o 
  -2  -3  10     2017.20     1975.21     31.50 o 
  -1  -3  10       59.24       57.91      3.66 o 
   0  -3  10      965.13     1004.58     17.75 o 
   1  -3  10        1.52        0.90      1.65 o 
   2  -3  10        0.06        3.14      2.51 o 
   3  -3  10       31.82       36.10      4.39 o 
   4  -3  10     1200.97     1207.94     30.45 o 
   5  -3  10       36.42       39.87      5.02 o 
   6  -3  10     2868.08     2886.70     46.72 o 
   7  -3  10      196.10      199.67      7.76 o 
   8  -3  10      850.22      844.17     18.42 o 
   9  -3  10       50.43       46.38      4.77 o 
 -10  -2  10       41.31       47.09      7.22 o 
  -9  -2  10      240.80      230.73     12.56 o 
  -8  -2  10      436.38      403.45     13.03 o 
  -7  -2  10     1890.27     1937.64     89.15 o 
  -6  -2  10     1229.07     1224.85     22.11 o 
  -5  -2  10      600.29      599.60     22.29 o 
  -4  -2  10      539.78      535.40     23.70 o 
  -3  -2  10       16.81       17.05      3.45 o 
  -2  -2  10       35.44       36.49      2.94 o 
  -1  -2  10       48.55       40.46      4.87 o 
   0  -2  10     1265.41     1282.61     24.64 o 
   1  -2  10      329.18      326.47     11.61 o 
   2  -2  10     1217.92     1235.88     30.76 o 
   3  -2  10       79.25       71.57      5.96 o 
   4  -2  10     1216.75     1289.56     32.65 o 
   5  -2  10        4.36        9.10      3.45 o 
   6  -2  10      471.83      476.52     16.95 o 
   7  -2  10       35.83       27.62      5.02 o 
   8  -2  10       23.03       19.29      3.75 o 
   9  -2  10      113.49      116.63      7.21 o 
 -10  -1  10      171.44      185.21     11.61 o 
  -9  -1  10      405.65      418.13     16.95 o 
  -8  -1  10      341.28      288.80     13.50 o 
  -7  -1  10       40.12       36.95      3.66 o 
  -6  -1  10       18.12       24.28      3.08 o 
  -5  -1  10      664.03      684.45     13.77 o 
  -4  -1  10      161.54      167.29      5.49 o 
  -3  -1  10      137.00      131.45      9.42 o 
  -2  -1  10      495.90      478.40      9.87 o 
  -1  -1  10        1.52        2.08      1.57 o 
   0  -1  10     1074.84     1017.72     24.01 o 
   1  -1  10        1.09        5.02      2.51 o 
   2  -1  10     1158.02     1174.04     29.82 o 
   3  -1  10       91.12       92.29      6.59 o 
   4  -1  10        0.31        1.26      2.51 o 
   5  -1  10      426.61      422.53     15.38 o 
   6  -1  10      816.47      775.06     23.54 o 
   7  -1  10       94.36       77.22      7.85 o 
   8  -1  10      629.54      634.11     21.97 o 
   9  -1  10       65.29       71.89      8.48 o 
 -10   0  10       10.72       12.87      4.71 o 
  -9   0  10        0.54        1.26      3.14 o 
  -8   0  10      918.66      862.01     26.37 o 
  -7   0  10      750.16      723.57     22.92 o 
  -6   0  10     2126.56     2085.29     33.86 o 
  -5   0  10      395.53      400.56     14.75 o 
  -4   0  10      922.11      919.46     25.43 o 
  -3   0  10      260.51      256.47     10.67 o 
  -2   0  10       62.06       55.25      5.65 o 
  -1   0  10      429.76      404.95     13.81 o 
   0   0  10      566.00      587.96     17.89 o 
   1   0  10      175.62      173.59      8.48 o 
   2   0  10     1224.25     1234.63     31.39 o 
   3   0  10      281.18      297.91     12.24 o 
   4   0  10     2231.22     2246.37     52.74 o 
   5   0  10       44.54       46.15      5.65 o 
   6   0  10      925.97      954.93     27.94 o 
   7   0  10        0.06        2.83      3.45 o 
   8   0  10      150.07      143.15     10.05 o 
 -10   1  10      428.74      405.26     17.27 o 
  -9   1  10      453.07      431.00     17.27 o 
  -8   1  10      825.01      770.03     24.49 o 
  -7   1  10      282.22      265.26     12.56 o 
  -6   1  10      111.75      118.35      8.16 o 
  -5   1  10       37.07       34.84      4.71 o 
  -4   1  10      172.13      172.65      9.10 o 
  -3   1  10       10.82        9.10      2.83 o 
  -2   1  10       14.90       13.81      3.14 o 
  -1   1  10        0.75        1.88      2.20 o 
   0   1  10      139.52      147.85      7.85 o 
   1   1  10      301.10      283.46     11.30 o 
   2   1  10      578.39      612.76     19.15 o 
   3   1  10      222.31      200.59     10.05 o 
   4   1  10      602.10      558.14     18.52 o 
   5   1  10       92.85       91.66      8.16 o 
   6   1  10       38.07       34.53      5.65 o 
   7   1  10      260.86      254.90     13.18 o 
   8   1  10      613.21      592.36     21.97 o 
 -10   2  10        7.29       15.38      5.02 o 
  -9   2  10       14.80       15.38      4.71 o 
  -8   2  10      445.13      462.71     17.58 o 
  -7   2  10       56.72       52.74      6.28 o 
  -6   2  10     1412.55     1375.57     35.79 o 
  -5   2  10       97.27      119.60      8.16 o 
  -4   2  10     2221.86     2206.74     35.58 o 
  -3   2  10      116.40      125.36      5.05 o 
  -2   2  10     1127.94     1103.72     29.19 o 
  -1   2  10        6.36        8.16      3.14 o 
   0   2  10      755.25      715.10     21.03 o 
   1   2  10      165.19      164.49      8.79 o 
   2   2  10        0.94        0.94      2.51 o 
   3   2  10        4.20        0.63      2.83 o 
   4   2  10     1774.30     1751.64     43.63 o 
   5   2  10       36.43       34.22      5.65 o 
   6   2  10     1729.93     1665.32     43.63 o 
   7   2  10        0.12        0.31      3.45 o 
 -10   3  10      853.78      850.39     27.31 o 
  -9   3  10      143.05      160.72     10.36 o 
  -8   3  10     1531.67     1454.68     38.61 o 
  -7   3  10      667.74      638.19     21.03 o 
  -6   3  10      894.34      934.21     27.00 o 
  -5   3  10      674.33      646.32     13.59 o 
  -4   3  10       52.29       66.45      6.59 o 
  -3   3  10        0.11        0.24      1.73 o 
  -2   3  10       88.55       81.63     11.77 o 
  -1   3  10      952.83      905.64     25.11 o 
   0   3  10       76.45       74.40      6.59 o 
   1   3  10      708.36      720.43     21.66 o 
   2   3  10     1543.35     1558.27     39.24 o 
   3   3  10       94.98       91.98      7.85 o 
   4   3  10     1090.30     1024.93     29.51 o 
   5   3  10       15.07       19.78      4.71 o 
   6   3  10       19.92       24.17      5.34 o 
   7   3  10       49.72       56.50      7.53 o 
 -10   4  10      184.80      204.04     12.24 o 
  -9   4  10        0.61       -0.31      3.77 o 
  -8   4  10       28.94       20.09      5.02 o 
  -7   4  10       61.99       64.98      7.22 o 
  -6   4  10       47.90       44.89      5.96 o 
  -5   4  10      198.18      209.40     15.22 o 
  -4   4  10      525.54      537.03     13.03 o 
  -3   4  10      114.06      116.77      5.43 o 
  -2   4  10     1931.03     1909.77     32.80 o 
  -1   4  10        0.57        1.87      2.10 o 
   0   4  10     1951.96     1809.72     43.63 o 
   1   4  10       12.33       16.32      4.08 o 
   2   4  10      402.31      367.28     14.44 o 
   3   4  10        0.02       -0.31      2.83 o 
   4   4  10      155.04      145.03      9.42 o 
   5   4  10        0.36       -0.94      3.14 o 
   6   4  10      460.55      438.85     18.21 o 
  -9   5  10        0.40       -0.63      3.77 o 
  -8   5  10      225.56      249.25     12.56 o 
  -7   5  10      196.20      200.28     11.30 o 
  -6   5  10     1315.50     1311.38     24.29 o 
  -5   5  10     1042.63     1040.37     20.08 o 
  -4   5  10     1913.41     1878.23     32.18 o 
  -3   5  10      173.99      162.99      6.55 o 
  -2   5  10       78.98       68.06      7.38 o 
  -1   5  10       83.69       83.67      7.06 o 
   0   5  10      295.82      306.86      9.21 o 
   1   5  10      211.86      196.82     10.36 o 
   2   5  10      773.38      738.64     22.92 o 
   3   5  10      280.94      269.34     12.87 o 
   4   5  10      272.37      271.22     13.18 o 
   5   5  10       24.26       32.33      5.96 o 
  -9   6  10      167.11      179.56     11.30 o 
  -8   6  10        2.12        4.39      4.08 o 
  -7   6  10      226.75      255.53     12.87 o 
  -6   6  10       15.92       15.84      3.21 o 
  -5   6  10        6.28        6.94      2.98 o 
  -4   6  10      360.88      346.88      9.99 o 
  -3   6  10      107.58      104.50      7.06 o 
  -2   6  10     1338.38     1310.32     70.94 o 
  -1   6  10       16.02       13.07      2.99 o 
   0   6  10     1009.36      962.62     19.53 o 
   1   6  10      160.55      162.92      9.73 o 
   2   6  10      267.52      254.27     12.24 o 
   3   6  10        3.29        2.51      3.45 o 
   4   6  10       21.45       25.43      5.65 o 
  -8   7  10       13.91       10.67      5.02 o 
  -7   7  10        4.58        7.10      3.92 o 
  -6   7  10      310.97      300.83     12.40 o 
  -5   7  10       86.26       84.33      5.88 o 
  -4   7  10      892.70      907.05     26.05 o 
  -3   7  10       10.69       10.38      6.75 o 
  -2   7  10      134.47      129.59      6.32 o 
  -1   7  10        8.48        7.22      3.77 o 
   0   7  10        0.58       -2.19      2.19 o 
   1   7  10       38.10       48.03      6.28 o 
   2   7  10        1.28        3.77      3.45 o 
   3   7  10        7.64        3.14      3.77 o 
  -6   8  10       71.92       66.55      8.16 o 
  -5   8  10       45.00       39.55      6.91 o 
  -4   8  10       25.18       19.07      3.53 o 
  -3   8  10      112.81      109.59      8.95 o 
  -2   8  10      217.69      224.65      8.49 o 
  -1   8  10        0.74        4.37      2.86 o 
   0   8  10      232.50      247.50     15.70 o 
   1   8  10      129.68      122.11      9.10 o 
  -2 -10  11       44.18       38.61      6.91 o 
  -1 -10  11      389.12      424.73     17.58 o 
   0 -10  11      100.46       85.70      9.10 o 
   1 -10  11      485.25      538.99     20.09 o 
   2 -10  11       62.14       63.72      7.85 o 
   3 -10  11      266.80      266.83     13.81 o 
   4 -10  11        2.76        5.15      5.18 o 
   5 -10  11        6.84        8.48      5.02 o 
  -4  -9  11       60.03       70.00      8.16 o 
  -3  -9  11      391.54      419.39     17.27 o 
  -2  -9  11       78.59       87.58      8.79 o 
  -1  -9  11      354.47      345.62     15.07 o 
   0  -9  11        4.79        4.71      4.71 o 
   1  -9  11      124.90      128.08      9.42 o 
   2  -9  11       21.64       16.95      5.34 o 
   3  -9  11      265.24      267.08      8.97 o 
   4  -9  11        3.04        0.94      4.08 o 
   5  -9  11      674.44      679.94     22.92 o 
   6  -9  11        0.79       -2.51      4.08 o 
  -5  -8  11       53.50       54.31      7.53 o 
  -4  -8  11        7.94       11.30      5.02 o 
  -3  -8  11       25.63       31.71      6.28 o 
  -2  -8  11        1.19       -0.31      4.08 o 
  -1  -8  11        1.32        3.14      4.08 o 
   0  -8  11       31.49       27.31      5.65 o 
   1  -8  11      743.59      747.74     23.23 o 
   2  -8  11       67.00       64.67      7.53 o 
   3  -8  11      826.78      806.91     26.53 o 
   4  -8  11        1.31        5.65      4.08 o 
   5  -8  11      206.89      199.34     10.99 o 
   6  -8  11        0.07       -0.94      4.39 o 
   7  -8  11        0.02       -1.26      4.39 o 
  -7  -7  11        0.96        2.51      4.71 o 
  -6  -7  11       25.54       36.41      6.28 o 
  -5  -7  11      507.76      522.04     18.83 o 
  -4  -7  11       51.26       49.91      6.59 o 
  -3  -7  11      812.65      851.02     25.11 o 
  -2  -7  11      462.97      482.49     17.27 o 
  -1  -7  11     1285.81     1304.00     33.90 o 
   0  -7  11      612.33      631.28     20.09 o 
   1  -7  11      490.35      490.65     17.27 o 
   2  -7  11      329.89      314.87      9.07 o 
   3  -7  11      116.22      112.70      7.85 o 
   4  -7  11       16.93       17.27      4.71 o 
   5  -7  11      452.80      440.74     16.64 o 
   6  -7  11       32.96       34.84      5.96 o 
   7  -7  11      624.34      548.72     20.09 o 
  -7  -6  11      164.88      158.96      8.95 o 
  -6  -6  11       43.25       45.07      4.55 o 
  -5  -6  11      586.06      541.73     12.87 o 
  -4  -6  11       43.69       43.19      4.10 o 
  -3  -6  11      750.24      755.78     16.32 o 
  -2  -6  11        2.09        2.20      3.77 o 
  -1  -6  11       81.91       90.09      7.53 o 
   0  -6  11      122.10      104.85      7.85 o 
   1  -6  11      954.76      988.83     26.68 o 
   2  -6  11      197.77      195.00     11.77 o 
   3  -6  11      765.61      774.74     22.29 o 
   4  -6  11        0.90       -2.20      3.14 o 
   5  -6  11      326.77      317.05     13.81 o 
   6  -6  11        4.45        4.08      4.39 o 
   7  -6  11      306.51      287.86     14.13 o 
   8  -6  11        0.18        4.39      4.39 o 
  -8  -5  11      120.03      104.06     10.83 o 
  -7  -5  11      153.05      162.79      7.21 o 
  -6  -5  11      135.93      129.93      6.32 o 
  -5  -5  11       39.98       43.15      4.10 o 
  -4  -5  11       23.73       23.08      3.21 o 
  -3  -5  11      914.95      941.38     17.98 o 
  -2  -5  11      274.33      296.75      8.20 o 
  -1  -5  11     2606.14     2727.63     42.62 o 
   0  -5  11      267.09      319.20      8.43 o 
   1  -5  11     1954.81     2019.19     26.64 o 
   2  -5  11       25.45       27.78      4.71 o 
   3  -5  11      278.80      276.50      7.98 o 
   4  -5  11      136.67      139.38      8.79 o 
   5  -5  11       32.12       31.71      5.34 o 
   6  -5  11       94.87       92.29      8.48 o 
   7  -5  11      646.14      638.19     21.97 o 
   8  -5  11      174.67      193.37     11.93 o 
  -9  -4  11        2.49        6.47      3.21 o 
  -8  -4  11       24.24       25.68      4.00 o 
  -7  -4  11      479.34      452.11     11.84 o 
  -6  -4  11      662.50      691.16     34.06 o 
  -5  -4  11     1782.97     1740.63     29.84 o 
  -4  -4  11      211.79      217.75      7.21 o 
  -3  -4  11     1938.33     1899.39     31.39 o 
  -2  -4  11       23.24       21.51      2.89 o 
  -1  -4  11      518.27      555.09     18.99 o 
   0  -4  11        3.29        4.27      1.50 o 
   1  -4  11      178.03      182.40      5.25 o 
   2  -4  11      293.06      311.99      8.21 o 
   3  -4  11      570.63      626.33     13.31 o 
   4  -4  11      349.10      370.04      9.76 o 
   5  -4  11      701.59      701.49     15.07 o 
   6  -4  11      156.33      146.64      6.43 o 
   7  -4  11      401.56      398.06     11.19 o 
   8  -4  11       31.14       29.82      6.28 o 
  -9  -3  11        8.97        0.94      3.77 o 
  -8  -3  11      422.80      430.50     20.25 o 
  -7  -3  11      338.03      320.81      9.48 o 
  -6  -3  11       21.78       22.23      3.21 o 
  -5  -3  11      426.57      431.22     10.72 o 
  -4  -3  11      387.08      378.82     18.36 o 
  -3  -3  11        0.18        3.66      3.77 o 
  -2  -3  11        6.72        9.99      2.83 o 
  -1  -3  11      804.87      881.32     21.66 o 
   0  -3  11        3.73        0.57      1.65 o 
   1  -3  11     2174.64     2234.74     71.26 o 
   2  -3  11        0.81       -1.57      2.51 o 
   3  -3  11     2978.38     2961.16     65.92 o 
   4  -3  11       80.07       89.15      7.53 o 
   5  -3  11     1052.34     1028.07     28.25 o 
   6  -3  11       93.11      103.46      6.20 o 
   7  -3  11        7.25        6.49      3.08 o 
   8  -3  11       23.02       18.74      3.88 o 
  -9  -2  11       71.30       58.39      7.53 o 
  -8  -2  11      132.61      136.72      6.48 o 
  -7  -2  11        0.59       -2.10      2.10 o 
  -6  -2  11      271.52      294.63      8.58 o 
  -5  -2  11      121.51      126.37      5.41 o 
  -4  -2  11       41.96       47.53      3.70 o 
  -3  -2  11      568.50      562.86     13.34 o 
  -2  -2  11       77.12       69.22      6.12 o 
  -1  -2  11      444.73      429.66      9.48 o 
   0  -2  11     1063.30     1042.74     21.19 o 
   1  -2  11      117.57      120.72      4.74 o 
   2  -2  11      114.57      113.64      7.22 o 
   3  -2  11      407.66      383.60     14.13 o 
   4  -2  11      124.65      121.80      7.85 o 
   5  -2  11     1432.30     1381.54     35.79 o 
   6  -2  11      266.39      246.74     11.93 o 
   7  -2  11      316.94      304.81     14.13 o 
   8  -2  11        2.64        0.39      2.86 o 
 -10  -1  11       31.86       34.84      6.59 o 
  -9  -1  11      102.95       91.98      9.10 o 
  -8  -1  11      476.87      471.19     18.52 o 
  -7  -1  11      477.22      463.65     17.58 o 
  -6  -1  11      235.79      245.84      7.69 o 
  -5  -1  11      729.61      764.00     15.06 o 
  -4  -1  11        9.33        8.79      3.14 o 
  -3  -1  11       25.77       36.73      5.02 o 
  -2  -1  11      712.22      733.62     21.35 o 
  -1  -1  11       42.42       45.20      5.34 o 
   0  -1  11       95.55       97.94      6.59 o 
   1  -1  11      233.75      240.46     10.67 o 
   2  -1  11      168.29      162.92      8.79 o 
   3  -1  11     2358.58     2375.39     55.25 o 
   4  -1  11       71.28       64.35      6.59 o 
   5  -1  11     1262.70     1252.52     33.59 o 
   6  -1  11        6.39        0.63      3.45 o 
   7  -1  11       56.62       48.03      6.59 o 
   8  -1  11        0.06        1.88      3.77 o 
 -10   0  11       96.09      113.64     10.36 o 
  -9   0  11      160.99      165.75     10.99 o 
  -8   0  11      252.28      256.78     12.87 o 
  -7   0  11      213.07      222.25     11.61 o 
  -6   0  11        0.34       -0.94      2.83 o 
  -5   0  11        0.39       -2.51      2.51 o 
  -4   0  11      113.77      107.36      7.53 o 
  -3   0  11      615.29      651.37     20.09 o 
  -2   0  11      102.73      104.53      7.22 o 
  -1   0  11      670.01      634.42     19.46 o 
   0   0  11      163.05      184.27      9.10 o 
   1   0  11     1484.53     1475.40     36.73 o 
   2   0  11       18.54       29.19      5.02 o 
   3   0  11      172.25      159.78      9.10 o 
   4   0  11       12.16        6.91      3.45 o 
   5   0  11      492.97      476.84     17.58 o 
   6   0  11        5.29        6.28      3.77 o 
   7   0  11      383.11      379.84     16.64 o 
   8   0  11       28.86       27.00      5.96 o 
 -10   1  11        8.23       10.05      4.71 o 
  -9   1  11      294.31      298.85     14.44 o 
  -8   1  11       53.13       55.88      7.22 o 
  -7   1  11     1251.41     1209.83     33.59 o 
  -6   1  11      532.40      526.12     18.52 o 
  -5   1  11     2283.55     2219.38     53.05 o 
  -4   1  11     1082.03     1058.21     28.88 o 
  -3   1  11      310.88      306.38     12.56 o 
  -2   1  11      716.85      679.94     20.72 o 
  -1   1  11       54.06       44.89      5.34 o 
   0   1  11      277.41      254.90     10.99 o 
   1   1  11      212.99      217.86     10.36 o 
   2   1  11      758.70      696.58     21.35 o 
   3   1  11     2072.85     2089.42     50.23 o 
   4   1  11        0.15        0.63      3.14 o 
   5   1  11     1176.21     1200.10     33.27 o 
   6   1  11       81.74       72.83      7.85 o 
   7   1  11      159.76      164.81     10.99 o 
 -10   2  11       70.71       78.16      8.79 o 
  -9   2  11      653.06      644.47     22.92 o 
  -8   2  11      195.45      191.49     11.30 o 
  -7   2  11      666.48      670.84     22.29 o 
  -6   2  11       49.43       37.67      5.65 o 
  -5   2  11      200.25      204.67     10.67 o 
  -4   2  11        0.08        3.77      3.14 o 
  -3   2  11       99.98      109.24      7.53 o 
  -2   2  11       57.08       74.40      6.91 o 
  -1   2  11      208.62      217.54     10.36 o 
   0   2  11      103.73      116.15      7.85 o 
   1   2  11     1118.59     1086.77     29.51 o 
   2   2  11        4.01        3.45      2.83 o 
   3   2  11      486.09      490.02     17.58 o 
   4   2  11       37.00       39.24      5.96 o 
   5   2  11      151.59      144.40      9.73 o 
   6   2  11       19.15       16.32      4.71 o 
   7   2  11      258.94      282.52     14.75 o 
  -9   3  11        0.16       -3.45      3.45 o 
  -8   3  11        4.13        2.83      4.08 o 
  -7   3  11      158.03      162.61     10.36 o 
  -6   3  11       68.13       59.33      6.91 o 
  -5   3  11     1905.67     1825.41     45.52 o 
  -4   3  11      414.35      407.91     13.34 o 
  -3   3  11     2309.31     2345.44     38.50 o 
  -2   3  11       82.89       87.27      7.53 o 
  -1   3  11      560.98      506.66     17.27 o 
   0   3  11       41.95       28.57      4.71 o 
   1   3  11       22.18       22.92      4.71 o 
   2   3  11       94.22       70.63      6.91 o 
   3   3  11      300.83      287.55     13.18 o 
   4   3  11        1.95        4.08      3.77 o 
   5   3  11      310.30      321.13     14.75 o 
   6   3  11      119.52      116.15     10.36 o 
  -9   4  11      219.29      203.42     12.24 o 
  -8   4  11      417.45      445.76     17.89 o 
  -7   4  11      313.15      307.01     14.13 o 
  -6   4  11      630.23      650.43     21.66 o 
  -5   4  11      413.75      389.36     16.79 o 
  -4   4  11       84.94       84.11      5.21 o 
  -3   4  11        0.17        0.31      2.22 o 
  -2   4  11      117.62      109.42      5.55 o 
  -1   4  11      335.22      327.73     13.81 o 
   0   4  11      144.97      135.93      8.79 o 
   1   4  11      997.12      979.41     27.94 o 
   2   4  11      241.80      217.86     11.30 o 
   3   4  11      379.03      347.50     14.75 o 
   4   4  11        4.39        2.20      3.45 o 
   5   4  11       16.75        9.42      4.71 o 
  -8   5  11        6.84        7.85      4.39 o 
  -7   5  11      159.04      171.40     10.67 o 
  -6   5  11        1.38       -0.63      3.45 o 
  -5   5  11      169.67      160.97      6.75 o 
  -4   5  11       87.45       89.76      8.95 o 
  -3   5  11     1251.61     1240.27     23.41 o 
  -2   5  11      114.15      114.12      5.88 o 
  -1   5  11     1059.00     1063.47     20.98 o 
   0   5  11      233.12      248.31     11.93 o 
   1   5  11      633.09      593.30     20.09 o 
   2   5  11       80.61       93.86      8.48 o 
   3   5  11      333.20      328.04     14.75 o 
   4   5  11        4.39        8.48      4.39 o 
  -8   6  11       55.61       61.53      7.85 o 
  -7   6  11      571.31      573.21     20.72 o 
  -6   6  11      428.49      418.54     11.64 o 
  -5   6  11      812.86      857.63     18.83 o 
  -4   6  11      135.64      126.19     11.30 o 
  -3   6  11      232.91      234.50      8.32 o 
  -2   6  11       31.66       29.25      3.77 o 
  -1   6  11        6.87        2.63      2.64 o 
   0   6  11        4.95        5.96      3.77 o 
   1   6  11       40.94       38.61      5.96 o 
   2   6  11      165.62      157.90     10.05 o 
   3   6  11      217.02      230.41     12.56 o 
  -6   7  11      326.10      325.39     10.54 o 
  -5   7  11       12.88       13.46      3.44 o 
  -4   7  11        2.25        2.29      2.77 o 
  -3   7  11      208.53      237.33      8.77 o 
  -2   7  11       73.95       73.80      9.26 o 
  -1   7  11      256.17      258.40      9.73 o 
   0   7  11       95.02       94.80      8.79 o 
   1   7  11       97.13      121.17      9.10 o 
   0 -10  12      113.33      116.78     10.36 o 
   1 -10  12       59.62       58.07      7.85 o 
   2 -10  12      140.00      140.63     10.67 o 
  -3  -9  12        2.91       -2.20      4.39 o 
  -2  -9  12       94.42      106.10      9.73 o 
  -1  -9  12      277.68      272.79     13.81 o 
   0  -9  12      263.29      265.57     13.50 o 
   1  -9  12      531.05      496.30     18.83 o 
   2  -9  12      285.35      287.55     13.81 o 
   3  -9  12       96.00       87.27      8.79 o 
   4  -9  12       14.59       18.62      3.98 o 
   5  -9  12        2.85        2.20      4.08 o 
  -5  -8  12       42.82       54.94      7.53 o 
  -4  -8  12      347.11      362.89     16.01 o 
  -3  -8  12       64.87       57.13      7.53 o 
  -2  -8  12      465.32      477.15     17.89 o 
  -1  -8  12      303.73      309.21     13.81 o 
   0  -8  12      430.28      393.96     16.01 o 
   1  -8  12      194.83      195.88     11.30 o 
   2  -8  12      111.79      107.36      9.42 o 
   3  -8  12        0.61        0.63      2.66 o 
   4  -8  12      397.58      380.78     15.38 o 
   5  -8  12        3.91        3.45      4.08 o 
   6  -8  12      348.46      331.49     15.38 o 
  -6  -7  12      438.36      485.63     18.52 o 
  -5  -7  12        0.64        7.85      4.08 o 
  -4  -7  12       85.76       76.28      7.85 o 
  -3  -7  12       55.32       74.40      7.85 o 
  -2  -7  12        7.62       10.67      4.71 o 
  -1  -7  12        6.72        9.73      4.39 o 
   0  -7  12      710.87      731.74     22.60 o 
   1  -7  12      235.94      221.62     11.61 o 
   2  -7  12      848.73      810.21     24.17 o 
   3  -7  12       58.48       56.12      4.77 o 
   4  -7  12       63.19       75.34      7.85 o 
   5  -7  12      151.54      134.04      9.10 o 
   6  -7  12        1.07        5.02      4.39 o 
  -7  -6  12       29.21       31.01      5.49 o 
  -6  -6  12      286.63      311.27      9.99 o 
  -5  -6  12       26.73       26.00      3.62 o 
  -4  -6  12     1107.74     1128.03     21.53 o 
  -3  -6  12       54.20       47.72      6.28 o 
  -2  -6  12     1835.85     1781.15     43.01 o 
  -1  -6  12      584.95      620.92     19.78 o 
   0  -6  12     1869.14     1861.83     44.58 o 
   1  -6  12       90.45       84.13      7.53 o 
   2  -6  12      129.10      135.93      8.79 o 
   3  -6  12      258.64      257.72     11.61 o 
   4  -6  12       66.61       77.22      7.85 o 
   5  -6  12       74.06       60.27      7.22 o 
   6  -6  12       71.16       60.59      7.85 o 
   7  -6  12       37.97       37.67      6.91 o 
  -7  -5  12       11.27        9.26      3.33 o 
  -6  -5  12      560.15      545.57     13.42 o 
  -5  -5  12        3.05        2.51      2.51 o 
  -4  -5  12      983.37     1022.77     19.75 o 
  -3  -5  12      138.05      150.82      7.22 o 
  -2  -5  12      375.63      397.91     10.10 o 
  -1  -5  12      215.54      254.38      8.16 o 
   0  -5  12      178.20      196.51      9.57 o 
   1  -5  12       43.98       47.56      7.53 o 
   2  -5  12     1151.94     1206.35     17.82 o 
   3  -5  12        1.74        7.22      3.45 o 
   4  -5  12     1004.38     1013.32     28.57 o 
   5  -5  12       21.46       31.39      5.65 o 
   6  -5  12      518.44      494.42     18.83 o 
   7  -5  12      126.15      110.18     10.05 o 
  -8  -4  12      313.26      311.40     16.01 o 
  -7  -4  12      123.59      122.87      6.43 o 
  -6  -4  12      129.62      121.98      6.20 o 
  -5  -4  12       19.21       18.97      3.21 o 
  -4  -4  12       14.56       18.31      3.45 o 
  -3  -4  12       91.95      110.38      5.21 o 
  -2  -4  12      953.62      945.96     20.88 o 
  -1  -4  12      524.12      548.78     14.60 o 
   0  -4  12     2611.75     2697.04     83.97 o 
   1  -4  12      323.73      325.44      7.06 o 
   2  -4  12     1513.72     1586.05     22.17 o 
   3  -4  12       17.02       14.40      2.77 o 
   4  -4  12       71.98       72.47      4.88 o 
   5  -4  12        0.63        3.33      3.45 o 
   6  -4  12       19.26       23.93      4.55 o 
   7  -4  12      301.85      297.59     14.44 o 
  -8  -3  12        0.29        2.84      2.77 o 
  -7  -3  12       82.55       94.82      8.32 o 
  -6  -3  12       78.83       78.13      5.18 o 
  -5  -3  12      169.06      167.12      6.52 o 
  -4  -3  12      852.35      880.51     17.15 o 
  -3  -3  12      270.72      270.66      7.82 o 
  -2  -3  12      941.32     1032.81     18.93 o 
  -1  -3  12      579.20      580.62     13.66 o 
   0  -3  12      144.85      172.63      5.94 o 
   1  -3  12        5.80        3.07      2.10 o 
   2  -3  12      159.69      155.07      8.79 o 
   3  -3  12      259.58      260.86     11.61 o 
   4  -3  12     1105.99     1086.46     29.51 o 
   5  -3  12      426.64      427.55     16.01 o 
   6  -3  12      539.01      536.98     16.95 o 
   7  -3  12      180.23      174.31     12.09 o 
  -9  -2  12      120.53      112.07     10.67 o 
  -8  -2  12      330.21      329.92     15.38 o 
  -7  -2  12      335.84      356.38     10.15 o 
  -6  -2  12      645.30      662.36     21.97 o 
  -5  -2  12        7.73       10.36      4.08 o 
  -4  -2  12      170.18      155.07      9.10 o 
  -3  -2  12       16.05       10.99      3.45 o 
  -2  -2  12      409.62      413.43     15.07 o 
  -1  -2  12        8.42        4.39      2.83 o 
   0  -2  12     1535.40     1551.68     38.30 o 
   1  -2  12       83.43       97.00      6.91 o 
   2  -2  12     3128.52     3174.93     71.26 o 
   3  -2  12      174.24      170.46      9.42 o 
   4  -2  12     1438.20     1399.75     36.41 o 
   5  -2  12        2.68        0.00      3.45 o 
   6  -2  12      107.89       99.51      8.79 o 
   7  -2  12      166.09      163.24     10.67 o 
  -9  -1  12      129.35      142.83     10.67 o 
  -8  -1  12       14.71       15.07      5.02 o 
  -7  -1  12       27.42       30.45      5.96 o 
  -6  -1  12        4.82        2.51      3.45 o 
  -5  -1  12      332.64      319.57     13.81 o 
  -4  -1  12      976.00      942.37     27.31 o 
  -3  -1  12      471.28      423.78     15.70 o 
  -2  -1  12      711.37      702.54     21.35 o 
  -1  -1  12      509.65      527.06     17.58 o 
   0  -1  12      130.89      161.67      8.79 o 
   1  -1  12       15.38       12.24      3.45 o 
   2  -1  12       19.43       31.71      5.02 o 
   3  -1  12       61.87       67.18      6.91 o 
   4  -1  12      255.17      245.48     11.93 o 
   5  -1  12        6.99        4.71      3.77 o 
   6  -1  12      252.12      258.35     12.87 o 
   7  -1  12       11.84        6.59      4.39 o 
  -8   0  12      297.05      280.01     14.13 o 
  -7   0  12      170.87      173.91     10.67 o 
  -6   0  12      735.68      746.80     23.86 o 
  -5   0  12      154.49      160.41      9.73 o 
  -4   0  12      330.53      328.67     13.81 o 
  -3   0  12       73.91       70.63      6.91 o 
  -2   0  12       35.76       27.00      4.39 o 
  -1   0  12        6.64        4.71      3.14 o 
   0   0  12       38.40       41.44      5.34 o 
   1   0  12       16.09       16.95      4.08 o 
   2   0  12     1063.95     1031.21     28.88 o 
   3   0  12       13.84       14.75      4.08 o 
   4   0  12     1118.48     1131.66     31.71 o 
   5   0  12        8.72        7.85      3.77 o 
   6   0  12       44.68       49.91      6.91 o 
   7   0  12        8.05        9.10      4.71 o 
  -9   1  12      298.59      284.41     14.75 o 
  -8   1  12      130.51      129.65      9.73 o 
  -7   1  12       85.85       72.51      7.85 o 
  -6   1  12       32.77       36.73      5.65 o 
  -5   1  12       17.78        9.73      3.77 o 
  -4   1  12      575.04      516.70     18.21 o 
  -3   1  12        6.78        8.48      3.45 o 
  -2   1  12      683.03      699.09     21.66 o 
  -1   1  12        4.89        2.20      2.83 o 
   0   1  12      516.37      490.02     17.27 o 
   1   1  12        1.19        4.08      3.45 o 
   2   1  12      701.03      679.94     21.66 o 
   3   1  12       16.31       15.70      4.39 o 
   4   1  12        1.53        0.31      3.14 o 
   5   1  12        0.02        0.63      3.45 o 
   6   1  12      308.22      305.44     14.75 o 
  -9   2  12        1.02        1.57      4.08 o 
  -8   2  12       57.21       45.52      6.91 o 
  -7   2  12      210.62      221.94     12.24 o 
  -6   2  12      625.32      600.83     21.03 o 
  -5   2  12      418.59      390.51     15.70 o 
  -4   2  12      826.20      846.00     25.43 o 
  -3   2  12      100.24      114.58      8.16 o 
  -2   2  12      317.93      310.78     13.18 o 
  -1   2  12       32.87       27.94      5.02 o 
   0   2  12      103.77       79.73      7.53 o 
   1   2  12       99.38       97.63      8.48 o 
   2   2  12      591.48      608.99     20.40 o 
   3   2  12        1.08        5.65      3.45 o 
   4   2  12     1143.07     1123.81     32.33 o 
   5   2  12        4.11        6.28      3.77 o 
   6   2  12      205.78      215.03     12.56 o 
  -9   3  12      224.30      260.86     14.13 o 
  -8   3  12      140.32      152.56     10.67 o 
  -7   3  12       14.66       14.75      5.02 o 
  -6   3  12      259.39      285.98     13.81 o 
  -5   3  12        0.37        0.94      3.45 o 
  -4   3  12        6.59        3.77      3.45 o 
  -3   3  12        9.15       16.64      4.39 o 
  -2   3  12      292.08      293.82     13.18 o 
  -1   3  12       65.93       71.26      7.53 o 
   0   3  12     1891.74     1803.11     31.63 o 
   1   3  12      463.61      451.72     16.95 o 
   2   3  12     1893.03     1836.71     46.46 o 
   3   3  12       68.31       78.79      8.16 o 
   4   3  12      221.80      232.30     12.56 o 
   5   3  12       43.62       40.49      6.59 o 
  -8   4  12       85.89       75.65      8.79 o 
  -7   4  12       47.20       47.40      6.91 o 
  -6   4  12      182.04      198.08     11.61 o 
  -5   4  12       98.90      107.36      9.42 o 
  -4   4  12      612.80      615.82     14.28 o 
  -3   4  12       97.06       99.17      5.54 o 
  -2   4  12      998.96      970.62     27.94 o 
  -1   4  12      223.80      214.40     11.30 o 
   0   4  12      813.72      818.06     25.11 o 
   1   4  12      377.12      378.27     15.70 o 
   2   4  12        1.96        2.51      3.45 o 
   3   4  12       10.51       11.61      4.39 o 
   4   4  12      487.97      497.55     19.46 o 
  -7   5  12      210.66      228.22     12.87 o 
  -6   5  12      436.95      448.27     17.89 o 
  -5   5  12      161.93      162.53      7.06 o 
  -4   5  12      134.76      104.63      9.26 o 
  -3   5  12       18.76       20.79      3.55 o 
  -2   5  12        4.31        6.42      4.24 o 
  -1   5  12        7.58       10.99      4.08 o 
   0   5  12      619.29      603.34     20.72 o 
   1   5  12      187.08      180.50     10.67 o 
   2   5  12      420.60      408.40     16.95 o 
   3   5  12       58.99       60.27      7.53 o 
  -6   6  12      132.49      162.61     10.99 o 
  -5   6  12        8.33        7.37      4.55 o 
  -4   6  12       74.32       72.06      5.43 o 
  -3   6  12       80.91       90.15      6.22 o 
  -2   6  12      252.73      242.36      8.88 o 
  -1   6  12       13.23       13.18      4.71 o 
   0   6  12      679.08      683.08     22.92 o 
   1   6  12        1.95       -0.31      3.77 o 
  -3   7  12       57.16       69.82      5.66 o 
  -2   7  12      152.60      162.41     16.48 o 
  -1  -9  13      134.39      158.53     11.30 o 
   0  -9  13      100.37       95.43      9.42 o 
   1  -9  13       15.50       15.38      5.65 o 
   2  -9  13        9.93        8.16      5.34 o 
   3  -9  13      315.24      308.89     15.07 o 
  -3  -8  13       43.85       47.72      7.22 o 
  -2  -8  13        1.21        3.45      4.71 o 
  -1  -8  13      106.86       86.95      8.79 o 
   0  -8  13      206.04      174.85     10.67 o 
   1  -8  13      674.93      640.39     21.66 o 
   2  -8  13        4.13       -4.08      4.08 o 
   3  -8  13      285.03      264.00     13.50 o 
   4  -8  13       83.55       84.81      8.32 o 
  -5  -7  13      219.95      226.96     12.56 o 
  -4  -7  13       16.59       10.99      5.02 o 
  -3  -7  13      681.51      677.43     22.29 o 
  -2  -7  13      641.82      639.76     21.03 o 
  -1  -7  13     1004.17     1029.95     29.19 o 
   0  -7  13      697.25      702.85     22.29 o 
   1  -7  13       96.27       90.09      8.48 o 
   2  -7  13        3.40        4.08      4.39 o 
   3  -7  13      185.95      193.54      7.64 o 
   4  -7  13       10.00        1.26      3.77 o 
   5  -7  13      373.67      355.35     15.38 o 
  -6  -6  13      377.61      415.94     16.64 o 
  -5  -6  13      154.36      158.21     10.36 o 
  -4  -6  13      152.00      165.12     10.36 o 
  -3  -6  13        3.35        3.14      4.08 o 
  -2  -6  13        2.12        3.77      4.08 o 
  -1  -6  13      221.55      223.19     11.30 o 
   0  -6  13      357.62      382.98     15.07 o 
   1  -6  13      877.16      905.02     26.05 o 
   2  -6  13       29.42       32.33      5.65 o 
   3  -6  13      591.19      597.52     13.87 o 
   4  -6  13       18.60       22.60      5.34 o 
   5  -6  13       50.93       43.32      6.59 o 
   6  -6  13       46.58       48.34      7.22 o 
  -6  -5  13       85.46       97.49      6.22 o 
  -5  -5  13        0.55       -2.26      2.26 o 
  -4  -5  13      119.95      121.02      5.99 o 
  -3  -5  13      494.11      500.52     12.10 o 
  -2  -5  13      208.30      216.02     10.52 o 
  -1  -5  13     1801.06     1997.25     33.29 o 
   0  -5  13       70.69       68.88      5.02 o 
   1  -5  13     1191.58     1334.45     33.90 o 
   2  -5  13      141.58      129.65      8.79 o 
   3  -5  13       62.35       70.00      7.22 o 
   4  -5  13        3.69        2.83      4.08 o 
   5  -5  13       98.77       92.92      8.79 o 
   6  -5  13       29.11       31.08      6.59 o 
  -7  -4  13      329.62      343.16     20.72 o 
  -6  -4  13      319.41      339.73     10.05 o 
  -5  -4  13      461.41      485.50     12.28 o 
  -4  -4  13       90.20      105.66      5.54 o 
  -3  -4  13      355.72      351.12      9.64 o 
  -2  -4  13       81.96       84.71      5.11 o 
  -1  -4  13       10.76        8.00      2.44 o 
   0  -4  13        5.31        4.53      2.35 o 
   1  -4  13      326.72      354.58      9.43 o 
   2  -4  13       12.33        7.76      5.18 o 
   3  -4  13     1611.47     1643.86     28.97 o 
   4  -4  13       47.89       48.59      7.22 o 
   5  -4  13      902.07      878.66     18.64 o 
   6  -4  13      187.76      193.37     11.93 o 
  -8  -3  13       44.01       43.32      7.22 o 
  -7  -3  13       96.94      102.96      9.73 o 
  -6  -3  13      281.35      271.54     13.50 o 
  -5  -3  13       98.42      104.85      9.10 o 
  -4  -3  13      300.70      323.02     13.81 o 
  -3  -3  13      164.96      147.23      9.10 o 
  -2  -3  13      103.45      113.64      7.85 o 
  -1  -3  13     1167.45     1175.61     31.39 o 
   0  -3  13      107.76      114.89      7.85 o 
   1  -3  13     1599.09     1644.29     40.81 o 
   2  -3  13      194.86      207.50     10.67 o 
   3  -3  13      857.28      842.23     24.80 o 
   4  -3  13      201.24      199.96     10.67 o 
   5  -3  13       99.12      116.00     13.18 o 
   6  -3  13        1.83        1.30      2.86 o 
  -8  -2  13       11.00       12.24      4.71 o 
  -7  -2  13        0.91        4.08      4.08 o 
  -6  -2  13        7.36       10.99      4.08 o 
  -5  -2  13      256.49      266.20     12.87 o 
  -4  -2  13       77.16       66.55      7.22 o 
  -3  -2  13      932.82      960.89     27.62 o 
  -2  -2  13      287.06      289.43     12.56 o 
  -1  -2  13      487.17      508.23     17.58 o 
   0  -2  13      185.93      198.71     10.36 o 
   1  -2  13       52.89       73.46      6.91 o 
   2  -2  13       75.07       86.33      7.85 o 
   3  -2  13      505.16      477.46     17.27 o 
   4  -2  13       73.75       74.08      7.53 o 
   5  -2  13      701.51      693.44     22.92 o 
   6  -2  13      182.67      193.37     11.61 o 
  -8  -1  13       75.61       75.03      8.48 o 
  -7  -1  13      186.91      194.31     11.93 o 
  -6  -1  13       17.10       18.52      4.71 o 
  -5  -1  13      350.04      359.75     15.38 o 
  -4  -1  13      162.72      151.62      9.42 o 
  -3  -1  13        3.67        7.53      3.77 o 
  -2  -1  13       48.95       48.03      6.28 o 
  -1  -1  13      263.51      268.40     12.24 o 
   0  -1  13       31.50       29.51      5.02 o 
   1  -1  13      959.45      921.65     26.37 o 
   2  -1  13      245.65      245.17     11.93 o 
   3  -1  13     1012.02      937.98     27.62 o 
   4  -1  13        9.16       10.36      4.08 o 
   5  -1  13      192.66      183.33     10.99 o 
   6  -1  13       88.73       96.37      9.42 o 
  -8   0  13        3.81        5.02      4.08 o 
  -7   0  13       21.28       19.46      5.02 o 
  -6   0  13       16.79       12.56      4.71 o 
  -5   0  13      424.13      412.17     16.64 o 
  -4   0  13      145.75      163.55     10.05 o 
  -3   0  13     1913.52     1792.45     44.89 o 
  -2   0  13      447.72      449.53     16.95 o 
  -1   0  13     1684.88     1682.27     42.38 o 
   0   0  13      239.26      237.32     11.61 o 
   1   0  13      831.29      772.41     16.65 o 
   2   0  13       81.14       91.04      8.16 o 
   3   0  13        0.01       -1.57      3.14 o 
   4   0  13       89.20       80.05      8.48 o 
   5   0  13      354.18      361.94     16.01 o 
   6   0  13      143.14      143.77     10.36 o 
  -8   1  13       39.92       43.63      6.91 o 
  -7   1  13       59.93       70.00      8.16 o 
  -6   1  13       98.54       92.60      9.10 o 
  -5   1  13      508.78      501.32     18.83 o 
  -4   1  13      160.01      142.20      9.42 o 
  -3   1  13      464.61      470.87     17.58 o 
  -2   1  13        0.79        4.08      3.45 o 
  -1   1  13        7.49        5.34      3.45 o 
   0   1  13       12.31        7.53      3.77 o 
   1   1  13     1287.42     1282.34     34.84 o 
   2   1  13      185.93      183.01     10.67 o 
   3   1  13     1131.89     1160.54     32.96 o 
   4   1  13       28.62       27.94      5.65 o 
   5   1  13      205.04      173.28     10.99 o 
  -8   2  13        9.09        7.85      4.71 o 
  -7   2  13      159.97      152.88     10.67 o 
  -6   2  13        2.37       -2.20      3.14 o 
  -5   2  13        1.19       -0.94      3.14 o 
  -4   2  13       59.31       60.59      7.22 o 
  -3   2  13      335.26      330.87     14.44 o 
  -2   2  13      146.97      156.64      9.73 o 
  -1   2  13     1682.16     1617.29     41.75 o 
   0   2  13      236.90      207.50     10.99 o 
   1   2  13     1615.51     1643.66     42.69 o 
   2   2  13      255.63      234.49     12.24 o 
   3   2  13      140.28      149.74     10.05 o 
   4   2  13        0.22       -2.83      3.14 o 
  -7   3  13       14.30       11.93      5.02 o 
  -6   3  13       50.91       43.01      6.59 o 
  -5   3  13      258.67      242.97     12.87 o 
  -4   3  13       45.14       51.80      6.91 o 
  -3   3  13      552.46      537.11     19.46 o 
  -2   3  13      176.22      181.76     10.67 o 
  -1   3  13      127.64      137.18      9.42 o 
   0   3  13      554.19      554.37     19.78 o 
   1   3  13      461.45      423.47     16.95 o 
   2   3  13       17.01       12.87      4.39 o 
   3   3  13      365.69      401.18     16.95 o 
  -7   4  13      101.14      110.18     10.05 o 
  -6   4  13        2.50        5.02      4.08 o 
  -5   4  13       17.01       16.32      5.02 o 
  -4   4  13        0.89        5.96      4.08 o 
  -3   4  13        8.44       -0.94      3.45 o 
  -2   4  13        7.12        5.34      3.77 o 
  -1   4  13      691.37      661.42     22.29 o 
   0   4  13        6.05        8.48      4.39 o 
   1   4  13     1118.66     1104.35     32.02 o 
   2   4  13       14.64        8.79      4.39 o 
  -6   5  13        7.23        5.96      4.39 o 
  -5   5  13      123.49      115.21     10.05 o 
  -4   5  13       23.23       28.17      4.10 o 
  -3   5  13      219.57      255.21     13.18 o 
  -2   5  13      215.74      241.09     12.87 o 
  -1   5  13      517.14      511.99     19.46 o 
   0   5  13      320.70      361.00     15.70 o 
   1   5  13        7.99       10.05      4.39 o 
  -1  -8  14        8.29        4.39      4.71 o 
   0  -8  14       18.52       13.50      5.34 o 
   1  -8  14      162.04      183.33     11.61 o 
   2  -8  14      106.55      118.66     10.36 o 
  -3  -7  14        1.28       -3.77      4.08 o 
  -2  -7  14      123.24      121.80     10.05 o 
  -1  -7  14        5.05        7.85      5.02 o 
   0  -7  14      672.27      685.59     22.29 o 
   1  -7  14        4.09        2.20      4.39 o 
   2  -7  14      625.26      637.25     21.35 o 
   3  -7  14       54.60       48.03      6.91 o 
  -4  -6  14      476.29      516.70     18.52 o 
  -3  -6  14       83.28       84.44      8.16 o 
  -2  -6  14      574.82      573.84     19.46 o 
  -1  -6  14      180.69      199.96     10.99 o 
   0  -6  14      250.03      246.74     12.24 o 
   1  -6  14       13.03       14.13      5.02 o 
   2  -6  14       69.59       65.61      7.53 o 
   3  -6  14       22.86       20.57      3.66 o 
   4  -6  14      266.81      269.02     13.18 o 
  -5  -5  14       28.92       33.12      4.24 o 
  -4  -5  14       12.30       15.40      3.21 o 
  -3  -5  14       17.17       15.13      3.08 o 
  -2  -5  14       35.24       31.52      3.66 o 
  -1  -5  14        2.78        7.53      4.08 o 
   0  -5  14      128.93      116.78      8.16 o 
   1  -5  14       33.64       39.24      5.96 o 
   3  -5  14      155.08      158.53      9.73 o 
   4  -5  14      875.18      896.54     27.31 o 
   5  -5  14      171.17      187.09     11.61 o 
  -6  -4  14      157.51      161.35     10.99 o 
  -5  -4  14       15.41       12.24      4.39 o 
  -4  -4  14       19.55       18.83      4.71 o 
  -3  -4  14       37.58       31.71      5.34 o 
  -2  -4  14      370.84      397.10     15.38 o 
  -1  -4  14      297.14      293.82     12.87 o 
   0  -4  14      510.18      512.31     17.58 o 
   1  -4  14      193.85      168.57      9.42 o 
   2  -4  14      349.58      362.73     10.20 o 
   3  -4  14      210.57      202.63      7.77 o 
   4  -4  14       34.04       33.87      8.32 o 
   5  -4  14       26.62       31.71      6.28 o 
  -6  -3  14      252.74      268.40     13.81 o 
  -5  -3  14      192.01      206.87     11.93 o 
  -4  -3  14      322.90      307.95     14.13 o 
  -3  -3  14      471.86      449.21     17.27 o 
  -2  -3  14      282.55      291.63     13.18 o 
  -1  -3  14       14.58       19.78      4.39 o 
   0  -3  14       25.98       32.33      5.34 o 
   1  -3  14       48.27       45.52      5.96 o 
   2  -3  14      421.99      407.46     16.01 o 
   3  -3  14       89.11       90.41      8.48 o 
   4  -3  14      709.45      739.27     23.86 o 
   5  -3  14        1.35        1.21      2.99 o 
  -7  -2  14        2.18        0.94      3.77 o 
  -6  -2  14       59.39       66.55      8.16 o 
  -5  -2  14      113.56       88.52      8.79 o 
  -4  -2  14       83.23       76.91      8.16 o 
  -3  -2  14      165.57      159.47     10.05 o 
  -2  -2  14      735.57      739.58     23.54 o 
  -1  -2  14      877.68      860.75     25.74 o 
   0  -2  14      937.57      953.67     27.62 o 
   1  -2  14      127.02      126.82      8.79 o 
   2  -2  14      561.04      566.62     19.78 o 
   3  -2  14        8.15        6.59      3.77 o 
   4  -2  14      142.30      145.34      9.73 o 
   5  -2  14       94.62       98.57      9.42 o 
  -7  -1  14        2.47        6.59      4.08 o 
  -6  -1  14      295.77      313.60     15.07 o 
  -5  -1  14      262.27      261.49     13.18 o 
  -4  -1  14     1167.50     1112.20     32.02 o 
  -3  -1  14      755.43      753.08     24.17 o 
  -2  -1  14     1706.53     1620.74     42.06 o 
  -1  -1  14        5.13        3.77      3.45 o 
   0  -1  14      419.48      407.78     16.01 o 
   1  -1  14       28.47       33.30      4.00 o 
   2  -1  14       49.52       48.66      6.59 o 
   3  -1  14        0.49       -3.14      3.14 o 
   4  -1  14      148.58      165.12     10.67 o 
   5  -1  14        1.53        2.20      3.77 o 
  -7   0  14       12.09       12.87      5.02 o 
  -6   0  14      230.95      253.96     13.50 o 
  -5   0  14      194.20      199.65     11.93 o 
  -4   0  14      299.11      279.38     13.50 o 
  -3   0  14      140.09      130.59      9.42 o 
  -2   0  14        0.21       -1.26      3.14 o 
  -1   0  14      580.26      533.65     19.15 o 
   0   0  14      578.93      553.12     19.46 o 
   1   0  14       50.04       61.84      7.22 o 
   2   0  14      463.69      443.25     17.27 o 
   3   0  14       13.70       14.44      4.71 o 
   4   0  14      319.93      335.57     15.38 o 
  -7   1  14       62.43       66.86      8.16 o 
  -6   1  14       13.25        9.42      4.39 o 
  -5   1  14       75.03       86.95      8.79 o 
  -4   1  14      293.07      288.80     13.81 o 
  -3   1  14      381.01      397.42     16.64 o 
  -2   1  14     1375.00     1338.85     36.73 o 
  -1   1  14       77.43       75.34      7.85 o 
   0   1  14     1151.30     1137.31     32.33 o 
   1   1  14      343.89      347.82     15.38 o 
   2   1  14      118.21      117.40     10.05 o 
   3   1  14      111.27      118.66     10.36 o 
   4   1  14       15.21       19.15      5.34 o 
  -6   2  14       58.74       63.72      8.16 o 
  -5   2  14       56.09       60.27      7.53 o 
  -4   2  14      366.71      388.63     16.64 o 
  -3   2  14       11.79        4.71      3.77 o 
  -2   2  14      166.32      180.50     10.99 o 
  -1   2  14      173.51      147.54      9.73 o 
   0   2  14      344.02      311.37     10.52 o 
   1   2  14      233.36      210.95     11.93 o 
   2   2  14      492.74      487.20     19.15 o 
   3   2  14        4.58        3.14      4.08 o 
  -6   3  14        8.87        9.10      4.71 o 
  -5   3  14       26.35       30.76      5.96 o 
  -4   3  14       21.42       21.35      5.34 o 
  -3   3  14       58.96       89.47      8.79 o 
  -2   3  14      553.63      595.50     21.35 o 
  -1   3  14       95.72      102.65      9.42 o 
   0   3  14     1335.85     1384.36     38.30 o 
   1   3  14      305.66      308.26     14.75 o 
   2   3  14      467.15      456.12     18.52 o 
  -4   4  14      117.18      148.80     10.67 o 
  -3   4  14       70.24       78.16      8.48 o 
  -2   4  14       98.81      107.04      9.73 o 
  -1   4  14      155.50      169.83     10.99 o 
   0   4  14       13.20        8.16      4.71 o 
  -2  -6  15       37.53       38.30      6.59 o 
  -1  -6  15       34.71       36.41      6.28 o 
  -4  -5  15      188.13      220.68     12.24 o 
  -4  -4  15      116.52      121.48      9.42 o 
  -3  -4  15        4.69        8.48      4.08 o 
  -2  -4  15       39.80       45.20      6.28 o 
  -1  -4  15        7.74       15.38      4.71 o 
   0  -4  15       94.54      101.39      8.79 o 
   1  -4  15      109.61      123.27      6.10 o 
   2  -4  15       16.19       20.72      5.02 o 
   3  -4  15      522.33      555.63     19.78 o 
  -5  -3  15       51.97       47.09      6.91 o 
  -4  -3  15       52.65       56.50      7.22 o 
  -3  -3  15      214.09      210.64     11.61 o 
  -2  -3  15      156.94      164.49     10.36 o 
  -1  -3  15      374.61      382.03     15.70 o 
   0  -3  15        2.75        5.34      3.77 o 
   1  -3  15      343.82      328.00     10.10 o 
   2  -3  15       73.86       75.03      7.85 o 
   3  -3  15       19.82       18.52      5.02 o 
  -5  -2  15      676.52      676.80     23.86 o 
  -4  -2  15      352.49      345.31     15.70 o 
  -3  -2  15     1037.24     1078.92     31.71 o 
  -2  -2  15        4.68        6.91      4.08 o 
  -1  -2  15      336.39      328.67     14.75 o 
   0  -2  15       60.77       61.21      7.22 o 
   1  -2  15       80.32       79.11      8.16 o 
   2  -2  15        6.72        6.91      4.08 o 
   3  -2  15      204.83      239.83     12.87 o 
  -5  -1  15        0.46        1.88      3.77 o 
  -4  -1  15        1.30        0.00      3.45 o 
  -3  -1  15        8.37       14.75      4.71 o 
  -2  -1  15      679.45      649.49     22.29 o 
  -1  -1  15      275.06      236.69     12.56 o 
   0  -1  15      147.81      158.21     10.36 o 
   1  -1  15      371.45      385.17     16.32 o 
   2  -1  15       25.75       30.14      5.65 o 
   3  -1  15      140.60      182.70     11.30 o 
  -5   0  15      334.18      351.90     16.32 o 
  -4   0  15      306.12      319.25     15.38 o 
  -3   0  15     1386.87     1413.87     39.24 o 
  -2   0  15      145.26      149.42     10.36 o 
  -1   0  15     1573.58     1536.30     41.12 o 
   0   0  15      147.88      156.96     10.36 o 
   1   0  15       54.83       80.68      8.79 o 
   2   0  15      114.71      125.88      9.73 o 
  -5   1  15       96.66       80.05      8.79 o 
  -4   1  15        0.57        2.20      3.77 o 
  -3   1  15       83.55       70.63      8.16 o 
  -2   1  15      255.05      269.34     13.81 o 
  -1   1  15      247.55      236.38     12.87 o 
   0   1  15      173.28      176.40      8.00 o 
   1   1  15      724.39      734.87     24.80 o 
  -4   2  15       80.83       81.62      8.79 o 
  -3   2  15      121.27      131.53     10.05 o 
  -2   2  15      123.74      100.14      9.10 o 
  -1   2  15      744.04      728.60     24.80 o 
   0   2  15      141.35      161.04     10.99 o 
  -2  -3  16       18.78       19.15      5.02 o 
  -1  -3  16      258.94      244.23     12.87 o 
   0  -3  16        0.62        0.31      3.45 o 
  -2  -2  16      415.20      416.88     17.58 o 
  -1  -2  16       68.21       73.14      8.16 o 
   0  -2  16      837.16      850.39     27.00 o 
  -2  -1  16      219.31      199.02     12.24 o 
  -1  -1  16       50.01       38.93      6.59 o 
   0  -1  16       15.40       14.13      4.71 o 
                                                 
